# Supplementary material for: The association between stress hyperglycemia ratio with mortality in critically ill patients with acute heart failure
Source: Front Cardiovasc Med. 2024 Nov 21;11:1463861. doi: 10.3389/fcvm.2024.1463861 (PMC11617564; doi:10.3389/fcvm.2024.1463861)
Supplement: Supplementary file 1 [file Datasheet1.csv]

stay_id	subject_id	hadm_id	ven	vas	heart_rate	sbp	dbp	mbp	resp_rate	spo2	sofa	sapsii	sodium_min	hematocrit	hemoglobin	platelets	wbc	albumin	globulin	total_protein	aniongap	bicarbonate	bun	calcium	chloride	creatinine	glucose	sodium	potassium	abs_basophils	abs_eosinophils	abs_lymphocytes	abs_monocytes	abs_neutrophils	atyps	bands	imm_granulocytes	metas	nrbc	d_dimer	fibrinogen	thrombin	inr	pt	ptt	alt	alp	ast	amylase
30023336	12525991	27009155	1	0	89	155	73	93	19	99	8	45	139	35.049999	12.25	353	15.5				19.5	19.5	22.5	9.1999998	105.5	1.25	97	140	4.3000002	.0228	.0319	1.4991	.76109999	13.1933									1.45	16.200001	61.450001
30031418	12265028	22046277	1	1	94	98	47		13	90	9	59	131	37.599998	11.65	182.5	13.55	3.2			17.5	24.5	10.5	8.25	94.5	.40000001	136	131.5	4.1500001	.029999999	.029999999	.78500003	.935	14.215			.89999998						1.2	12.6	29.4	30	184	35
30033048	18970393	27259035	1	0	114	124	93	105	25	91	6	36	133	39.200001	12.3	109.5	14.45	4.5			16.5	25.5	24	8.4499998	98.5	1.25	172	136	4.4499998	0	0	1.005	.31	12.835	0	15.5		.5	.2				1.15	12.65	30.35	44	93	36
30034142	12875089	28590693	1	0	98	112	58.5	75.5	31.5	97	15	93	132	37.150002	12.35	179.5	16.6	3.5			20	18	83	11	104	4.1500001	231.5	136	5.5500002	.057399999	.1085	2.1308999	.36610001	11.4303									1.15	13.65	54.950001	593		548
30041209	16860825	21756436	1	0	112	152		99	40		4	28	142	44.099998	14.15	184.5	7.1999998	4.1999998			17	28.5	21.5	9.6000004	101.5	.80000001	142.5	143.5	3.55	.022	.077	.57749999	.1815	4.6420002									.94999999	10.4	38.700001	16	73	27
30044641	13239154	27262622	1	0	88	106	56	71			6	32	128	29.35	10.2	175.5	7.9499998				10	20	14.5		103.5	.89999998	97	128.5	4.5	.0074999998	.097499996	1.3724999	.27000001	5.7600002							202		1.35	14.45	27.35
30045078	14213243	26756328	1	1	80	90	50	64	25		6	44	142	23.25	7.6500001	65	10.2	1.9			11	23	54	7.4000001	109	1.25	207.5	143	4.6500001	0	0	.815	.32499999	9.6599998	0	5.5		0			512		1.5	16.15	40.700001	22	41	52
30045099	16921793	25824249	1	0	63	124	53	73	13	100	8	38	139	36.299999	10.4	289	5.5				16	27	23	8.8999996	100	5.6999998	70	139	4.1999998	.0385	.30250001	1.4025	.43450001	3.3164999												5	148	15
30049088	11972365	21606206	1	1	70	85	51	65	18	100	13	42	138	31	9.8000002	88	7.6999998				14	25	56	8.6000004	99	5.9000001	128	138	4														2.4000001	25.6	65.5
30057313	14981236	26403134	1	0	59	134	70	90	15	96	4	32	140	28.549999	9.3000002	119	14.55				11.5	22.5	49.5	9	108.5	2.3499999	176	140	4.8000002	.039999999	.36000001	1.55	.59500003	9.2449999			.55000001				224		3.2	33.900002	89.150002
30061814	18075452	29511568	1	1	94	126	52	71	7		14	33	140	35.5	11	157.5	7.75				14	20.5	17	8.25	106	.94999999	95.5	140.5	3.95	.050000001	.23999999	1.1	.56	5.77			.5						1.3	14.2	28.450001
30065690	10439484	28371719	1	0	70	96	42	60	18	100	5	35	139	24.9	7.6999998	180.5	8.8000002	3.05			12.5	24.5	29	7.6999998	108	1.55	132.5	140.5	4.4499998	.0099999998	.2	2.1400001	.70999998	5.8400002			.40000001						1.35	14.55	90.599998	14.5	41	30
30078205	18954182	27235710	1	0	98	110	48	73	13.5	100	4	30	127	34.299999	11.5	211	10.9	3.9000001			17.5	24	16.5	8.4499998	91	1.05	130.5	128.5	3.8	.039999999	.11	.87	1.28	8.5699997			.30000001						1.45	16.1	80.900002	29	52	34
30078723	18070922	27400972	1	0	83	114.5	83.5	92.5	16	96	6	41	134	34.099998	11.35	185.5	12.8				15	20.5	38.5	7.5999999	103.5	1.1	123	134.5	4.5999999	.0099999998	0	.64999998	1.33	11.43			.89999998						1.25	13.6	24.25	17.5	36.5	12.5
30084193	18899422	20514333	1	0	76	142	58	89			6	44	136	26.5	8.75	181	15				7.5	24.5	10	8.1999998	108.5	.75	107	138.5	4.5500002	.02	.23	2.95	.88	16.209999			1.9		.1		236		1.5	16.200001	54.700001
30108775	11643115	20492519	1	0	111	93	57	73	15	100	7	24	132	38.950001	13.2	253.5	15.05	3.5			20.5	19	23	8.8999996	100	.80000001	331	135.5	4.25	.0513	.072499998	2.3924999	.39155	12.15275											43.700001	54	153	38
30112339	18475237	21923841	1	0	75	144	92	110	28	97	10	48	139	39.799999	12.15	171	12.95	3.5			13	26	23	9.8999996	103.5	1.6	282	142	5.0999999	.059999999	.035	2.29	1.03	9.3000002			2.8499999		.34999999		281		1.15	12.5	23.9	42.5	69.5	38
30113662	19695954	26918319	1	0	80	148	60	81	16	100	4	21	133	31	10.7	202	9.1999998				11.5	33	30.5	8.8999996	93	1.55	137	134.5	3.3														1.1	12.9	89.25
30117582	17768973	25682203	1	1	95	107	50	65	18	97	12	61	133	41.150002	12.9	150.5	32.299999			5.1999998	21	21	59	8.0500002	93.5	5.0999999	216.5	135	5.5500002	0	0	.95999998	.63999999	30.4	0	2		0					1	10.7	54.599998	168	142	466
30127144	15455517	24039290	1	0	94	143	91	103	18.5	100	6	18	140	22.1	7.1999998	233	6.4000001				14	29	31	8	101	8.6999998	70	140	4.0999999
30128208	17168033	23360030	1	0	115	137	110	116	28	93	10	32	137	20.6	6.8499999	18.5	8.8999996				13	23.5	47	7.6999998	105.5	.80000001	155	137.5	4.25	.375	.25	1.125	2.375	7.5	0	2		2					1.2	12.95	25
30137860	19912537	29825378	1	0	69	115	44	61	20	100	2	33	133	26	7.5	135	7.5999999				19	20	14.5	8.75	102	.80000001	103	137	3.8499999
30143180	10343782	26477170	1	0	66	81	65	69	19	100	12	36	140	39.150002	12.25	178.5	8.9499998				18	19	23	8.5	107	1.15	124.5	140	3.8	.041999999	.031500001	.69300002	.28349999	9.4394999									1.2	13.2	29.1	13.5	76	26.5
30157987	12986731	24524547	1	0	53	56	40	44	27	100	10	64	133	31.299999	9.3000002	174.5	10.2	3.7			23	18	71	8.75	99	3.4000001	202	134.5	4.8499999	.0243	.0405	.87480003	.36449999	6.7958999									1.65	18.15	75	19	70	44
30159120	13608997	20325403	1	0	95	104	65	77	14	97	8	44	134	30.299999	10.55	134	11.2				12	23.5	15		107.5	1.3	103	134	5														1.2	13.9	40
30165909	16323275	26616215	1	0	66	142	75	98	12	100	7	45	139	30.35	9.6000004	61	10	2.9000001			10.5	25.5	33.5	8.3500004	104.5	1.05	160	140.5	3.8499999														1.7	18.4	28.9	18.5	89.5	41.5
30170053	10991593	23089152	1	0	86	130	73	96	17	100	3	28	137	31.1	10.6	114	7				12	23	9.5		103	.75	160	137	4.6999998	.0099999998	.19	.66000003	.17	4.54			.89999998				175		1.4	15.4	31.65
30170996	15305912	22950689	1	0	86	125	41	61	14	100	3	41	140	36.400002	11.5	485	9.6000004				12	34	23		98	1.2	90	140	3.7
30175599	10842701	28885025	1	0	91	98	48	60	25		11	59	137	38.650002	11.65	300	6.5500002				17.5	27	39.5	9.3999996	100	1.5	142	138	5.75														1.1	11.9	122.8
30181502	10984108	28503629	1	0	80	115	66	84	15	100	3	40	138	39.5	12.6	206.5	14.5	3.5999999			11	23	24	8.5500002	104.5	.85000002	106.5	138.5	4.8000002												239		1.15	12.35	87	42.5	81.5	58.5
30183853	19538920	21895627	1	1	75	77	16	29	29	100	11	29	131	28.25	8.5500002	240.5	17.799999				35.5	13.5	23	7.9000001	89	3.3	178.5	134	5														1.4	15.25	27.450001	1266.5	272	1925
30184970	11030142	20042079	1	0	61	117	58	76	19.5	100	6	37	137	33.200001	11.7	207.5	8.5	3.4000001			10.5	25	35	8.3500004	106.5	1.05	130.5	138	4.1500001	.0288	.067199998	1.0368	.53759998	7.9295998									1.1	13.3	25.200001	18	93	25
30190745	15628528	22293928	1	0	69	101	57	67			7	45	137	37.75	12.75	168	15				12.5	21	30	8	108	1.45	111	137.5	4.1500001	.0513	.13680001	2.1204	.68400002	14.1075									4.6999998	44.900002	37.5	14	83	30
30201512	10289973	26155040	1	1	94	133	90	106	14	100	8	32	135	38.400002	13.6	264.5	13.95				14	22.5	18.5	7.75	105	1.05	196	136.5	4.8000002	.086499996	.0173	.70929998	.50169998	15.9852							288.39999		1	12.3	25.6
30222172	18001760	29994129	1	0	72	122	71	90	21		6	24	137	27.049999	8.75	136	11.4				7.5	26.5	13	9.5	102	1.4	170	137.5	4.4499998	.039999999	.41	1.24	.34	5.8699999			.60000002				230		1.45	16	31.9
30227758	10165522	25553910	1	1	103	91	72	79	15	99	6	37	135	32.900002	10.75	143.5	16.299999				14.5	23.5	23	8.3999996	98	1.5	138	135	4.75	.039999999	.1	1.38	.43000001	12.46			.69999999				261		1.35	14.7	27.200001	17.5	48.5	56	118.5
30228591	12155780	20253357	1	1	122	122	70.5	85.5	14	95	15	69	134	33.349998	11.25	265.5	17.6				19	22	28.5	8.75	103	1.4	108.5	139.5	4.5500002	.028750001	.13245	.81164998	1.08515	18.10355							202		2.1500001	24	53.549999	43	32	49	156
30235962	10580201	22284386	1	0							2	20	140	33.950001	11.45	180	5.3000002				11	30	17	9.3000002	102	1.1	154	140	3.4000001	.0122	.13420001	1.8422	.27450001	3.8369									1	12.3	26.200001
30239763	15072598	23423210	1	0	80	103	44	61	16	100	7	38	141	26.25	7.8499999	139	10.2				11.5	23.5	11		111.5	1.05	96	143	3.95	.077	.176	3.102	.57200003	7.0840001							302		1.4	15.6	35.950001
30252876	11213912	22721173	1	1	102	94	68	78	12	95	5	29	129	25.549999	8.3500004	251	12.95				19	25	74.5	8.6999998	93	1.8	202.5	132.5	6	.02155	.056650002	1.1199	1.3444	11.7002									1.05	11.75	33.150002	58	373	112
30267869	12119271	21767070	1	1	120	104	52	69	28	93	14	43	141	26.299999	8.5500002	236	11.7				22	15	44	8	109.5	2.4000001	217	142	4.5999999	.0262	.1965	.79909998	.60259998	11.4756									1.25	13.8	37.099998
30282193	13819797	22609279	1	0							10	34	138	40.299999	13.15	105	16.450001	3.5999999			16.5	19	23	7.5	105.5	1.1	195	140	4.1999998	.02	.02	1.17	.43000001	14.53			1.5						1	11.3	30	44	66	60
30295608	10231100	20861520	1	0	79	108	57	72	13	98	6	39	138	37.400002	12.55	222	13.3				18.5	19	20	7.5500002	106.5	.94999999	301.5	139	3.55	.0228	.1056	1.8108	.87959999	12.1812									1.2	13.25	67.650002
30304539	13140001	23573627	1	0	88	107	69	83	16		11	34	137	30.75	10.85	131.5	15.5				15	23	20	8.1999998	106.5	1.35	146	139.5	4.4499998	.023399999	.081900001	1.6848	.36269999	9.5472002							160		1.55	16.85	32.200001
30310155	17287745	21622919	1	1	195	81	64	70	25	100	6	61	156	43.099998	14.2	215	7.3000002	2.8			15	17	53.5	8.5500002	131	2.2	374	164	4.4000001
30318484	11025341	26257315	1	0	79	192	123	133	19	100	4	41	146	30.6	9.3000002	264	7.4000001				13	29	44	8.8000002	108	1.9	108	146	3.5999999
30322635	18152000	26665096	1	0	100	112	75	90	11		7	59	140	24.1	7.8000002	164.5	7.9499998	2.3			13	20	51	6.5500002	112	1.25	107.5	143	3.3	.0093	.0186	.9393	.37200001	7.9608002		0					532		1.4	15.75	41.75	36	111	45
30323801	17683434	27148183	1	0	90	118	46	66	17	98	6	42	137	26.6	8.3999996	159	36.200001				10	21	26		108	1.8	138.5	138	5.9000001	0	0	4.9099998	0	22.389999		1			.2				1.2	13.2	31.5
30326687	11596570	20840530	1	0	69	125	81	87	27.5	100	6	34	134	28.35	9.3000002	318	15.85				13.5	23	11.5	8.3000002	105.5	.55000001	110.5	138	3.95	.025149999	.02995	1.2198	.24755	14.07125									1.2	14.3	25.35	136	161	219.5
30332534	15057166	20770920	1	1	77	116	59	78	12	100	10	32	134	28.9	8.75	106.5	10.3				13.5	24	24	8.75	98	5.8499999	117	134.5	5.1500001	.02	.17	1.9	.31999999	6.1900001			1		.2		235		1.45	15.4	31.950001
30347748	18367977	26256814	1	0	75	122	57	72	33	97	8	52	136	26.450001	8.8500004	195	27.549999				13	26	86	7.5500002	104.5	1.45	218	138	4.5500002	0	0	.60350001	1.2085	26.768999	0	4.5		1					1.3	14.75	23.799999	80	273	60	40.5
30358838	11545787	29441116	1	0	85	97	44	59		100	4	46	139	33.299999	10.8	226	9.6999998				11	20	48	8.6000004	111	1.3	196	141	4.8499999
30370537	18926021	28057759	1	0	83	96	54	69	18	100	7	27	134	32	10.2	245.5	11.3				16	21	15.5	8.8500004	98.5	.85000002	162	135	3.95														1.35	14.65	28.25
30373971	15353133	21872404	1	0	80	100	45	61	28	100	3	34	128	24.950001	7.5	260.5	20.5	2.2			18.5	19	71	10	94.5	3	75.5	131	6.0999999	.029999999	.38	.64999998	1.23	18.5			.60000002						1.3	14.3	39.25	22	307	48
30412076	13415410	24768641	1	0	79	119	91	97	19.5	96	3	23	138	31.4	10.35	308	17.700001				15	28	15.5	8.6999998	100.5	1.2	120.5	139	4.4499998	0	0	.875	1.75	13.475	0	8		0
30416273	19136907	25289494	1	0	77	82.5	40.5	60	20		7	44	131	26.049999	8.4499998	309	13.7	3.0999999			15	29	18.5	7.9499998	95.5	.85000002	134	134	5.1500001														1.4	15.1	55.799999	81	79.5	100.5
30427989	18991843	25884420	1	0	74	115	37	55	16		4	36	132	25.25	6.8499999	399	6.0500002				16	21.5	31	9.3000002	101.5	1.7	72	133.5	5.0500002	0	0	.61000001	.32699999	4.513	0	0		0	4				1.3	14	30.35
30442777	11161330	28726209	1	1	148	111	72	81	37	94	11	49	130	48.549999	15.8	230	6.9000001	3.25			16.5	13.5	14.5	6.6500001	105	1.65	170	134.5	5.8000002	.0099999998	0	1.5599999	.565	5.1500001	0	10.5	.80000001	0			769		1.4	14.65	30.75	25.5	33	48.5
30455080	11751250	27954417	1	1	88	112	58	75	20	98	7	24	134	36.349998	12.45	163.5	17.15				11	28	19.5	8.3999996	95.5	1.1	193	136.5	4.4000001	.050000001	.11	2.1400001	.77999997	16.34			.69999999				350		1.4	15.3	27.75
30477634	17477304	21955881	1	0	85	152	75	91	22	100	4	30	138	24	7.5	137	6.6999998				16	31	27	8.3999996	95	6.5	99	138	3.9000001
30503572	14990224	20000147	1	0	95	125	72	91	17	98	4	35	129	33.5	11.45	233.5	8.5500002	3.5999999			17	21	13		99.5	.64999998	205	131.5	4.0999999	.029999999	.045000002	1.575	.59500003	7.4000001			.30000001				355		1.3	13.85	87.199997	13	66	85	34
30527823	13496639	26484716	1	0	60	123	55	76	27	100	3	41	126	36.900002	12.6	64.5	29.049999	2.2			15	17	52	6.5999999	102.5	1.7	312	130.5	4.8000002	0	0	.70700002	.833	26.271	1	2		.5					1.1	13.05	29.700001	16	123	25
30529524	19052676	24444815	1	1	123	103	59	68	21	97	8	37	136	24.6	7.6999998	442	14.5				17	25.5	33.5	9.1499996	94.5	1.65	124	137	4.0500002														1.5	16.4	34	181	72	198
30532955	17223574	22760025	1	0							1	15	141	42	14.55	235	12.4	3.7			14.5	26.5	8.5	8.25	105	.89999998	104	142	3.5999999	.0504	.075599998	3.1248	.55440003	8.7947998									1.1	11.8	31.4	40	63	23
30547595	13408370	27107260	1	1	118	122	73	84	19	94	9	38	138	43.900002	13.85	292.5	18.549999				17.5	26	18	9.1000004	100	1.25	208	139.5	3.6500001	.053399999	.0178	1.78	.81879997	15.13									1.3	13.6	100.75	22	81	35
30560022	16629419	22425734	1	1	68	114	55	68	23	95	6	53	133	29.5	9.8500004	452.5	13.9	3.2			21.5	22	109	7.9000001	95	5.75	120	134	4.5999999	.0155	.0155	2.4645	.72850001	12.2605									1.4	15.75	38.400002	17		29
30563600	11724294	27383035	1	0	88	121	58	88	20	98	8	59	139	37.900002	13	217	25.4	3.5			21.5	22	22	8.3000002	104.5	1.5	209.5	144	3.8	.071599998	.035799999	1.3067	.80549997	15.6804									1.35	14.25	67.349998	84.5	59.5	264	43
30580317	14342692	22096219	1	0	72	175	73	97	20	100	4	27	131	25.15	7.4000001	256.5	8.1499996				23.5	19.5	30.5	7.0999999	99.5	4.25	184	135.5	5.4499998	0	0	.64399999	.55199999	8.0039997	0	0		0					1.8	19.15	39.450001	249.5	174	1111.5
30580858	18224196	23858834	1	0	86	93	38	61	7	100	4	37	141	43.299999	13.65	306	5.9499998				14	27.5	18.5	8.8500004	104	.80000001	111.5	141	4.75	.1065	.049699999	1.1502	.31240001	5.4741001									3	30.799999	38.75
30601518	14369294	23784727	1	0	86	88	46	58	17		7	38	136	29.1	9.5500002	173	19.700001				10.5	23.5	8	7.8499999	104.5	.55000001	173	137	4.0500002	.039999999	.039999999	1.73	1.11	15.95			1.6				197		1.4	15.2	29.15
30612413	13219754	24978585	1	0	85	137	68	85	19	100	8	30	138	28	9	128.5	15.2				16.5	20.5	29.5	8.1000004	106	1.4	116	138	4.5	.039999999	.22	2.21	1.17	13.77			.5				226		1.25	14.05	31.75
30614790	18815003	26600250	1	0	80	116	55	76	16		8	20	125	36.200001	12.8	230	9.1000004	4			13	26	8	8.8999996	90	.89999998	124	126	3.5														1.3	15.15	81.800003	26	61	48
30624439	15158950	23922601	1	1							11	29	139	30.299999	9.9499998	86	45.849998	2			12.5	25.5	38	7.4499998	101	1	97.5	139	4.3000002	0	.41	4.0700002	0	35	2	4		2	7		198		1.85	20.299999	28.700001	177	106	199.5	98
30629263	14020151	29782761	1	0	88	150	91	116	10	100	2	31	134	36.200001	11.7	389	14.1				10	25	11.5	7.4499998	104.5	.44999999	135.5	135.5	4	.028200001	.070500001	1.6638	.53579998	11.8017									1.4	16.1	32.299999
30641328	12848344	26579731	1	0	100	97	68	74	31	92	13	38		30.35	10.35	127.5	10.75					24	19		112	.80000001	132														203		1.35	15.45	36.700001
30642696	14584705	24500042	1	0	71	76	50	61	14	100	6	45	136	27.5	8.6499996	116	8.8500004				14.5	19.5	13		107	.64999998	120.5	137.5	3.95	.0099999998	.12	1.03	.40000001	6.4299998			1				214		1.25	13.8	31.65
30669349	18632748	28185065	1	0	79	125	68	89	14	100	4	39	139	22.85	7.3000002	335	10.4				10	26	11	8.1999998	103	.5	97	139	3.9000001														2.1500001	23.25	64.150002
30682880	16372865	29855567	1	0	87	97	46	63		95	10	55	141	30.4	9.6000004	125	12.8				10	21.5	23		112.5	1.25	128	141	4.6999998	.050000001	.079999998	2.23	.33000001	7.3499999			.60000002				345		1.55	17.1	37.799999
30690523	15261807	29700270	1	1	103	114	60	75	37	93	1	18	131	33.599998	11.5	300.5	18.5	2.4000001			15	21.5	19	8.1000004	96.5	.69999999	119	133	4.4000001														1.4	15.2	27.5	16	57	22
30706447	10843788	22294846	1	0	78	122	48	84	24		10	51	130	31.700001	10.6	245.5	14.95	3.2			16	18	31	8	102.5	1.85	139.5	132	4														1.3	15	80.349998	27	83	82.5	276
30706474	12862321	22439772	1	1	107	82	40	54	29	91	12	45	134	26.700001	9.0500002	157.5	6.25	3.4000001			14.5	17.5	30	8.3999996	107	1.9	158.5	134	5.0500002	.03235	.02555	.40090001	.092349999	5.6988502									1.1	12.9	24.4	9	51	14.5
30719311	12391240	23914509	1	0	116	117	71	81	36	100	8	54	138	33.650002	10.55	169.5	20.6	1.85			19.5	16.5	43.5	7.3000002	108	1.05	86.5	140	4.1999998														1.35	14.55	33	407.5	76	811.5
30720837	16550734	29229612	1	0	110	146	114	123	17	100	5	41	133	27.35	9.75	159	7.8000002				12.5	23	16.5		105	.69999999	127	136	3.95	.0126	.1008	.76230001	.126	5.3045998							273		1.45	16.549999	40.400002
30727579	17116333	28885585	1	0	137	100	61	74	21	93	6	50	140	23.75	7.5500002	203.5	7.5				13.5	24	16.5	7.4499998	102.5	.75	117.5	140.5	3.6500001	.02	.029999999	.75	.86500001	6.2399998			.40000001				807		2.95	31.799999	30.049999	38	94	35
30740251	17593027	22812643	1	0	103	114	58	73		94	10	27	135	35.5	11.75	113	29.65				13	19	20	8	106	1	209	135	5.3000002	.11	.11	2.0599999	4.23	30.74			2.8				281		1.25	13.6	34.700001
30742542	16423390	22555943	1	1	82	100	50	64	17		4	43	140	31.049999	10.6	233.5	15.6	2.6500001			16.5	18	30.5	6.9000001	112	.89999998	145	142.5	4.0500002	0	0	.95999998	.80000001	13.76	0	2		1					1.6	17.6	118.9	99	118.5	119	24
30744255	12317110	20726045	1	0	98	123	62	74	17	97	0	37	141	46.299999	14.2	337	15.95	3.0999999			17.5	15.5	18	7.3000002	112.5	1	181.5	143	3.7	.0592	.0592	1.8796	.48840001	12.2988							185		1.35	14.15	79.849998	30.5	97	91
30757023	13396234	22890738	1	0	58	99	34	51	18	96	8	50	137	25.6	8.1000004	125	16.1				11.5	19.5	16.5	8	112	.64999998	123	138.5	4.25	.090000004	0	1.17	.090000004	4.4099998	2	9		12	8		133		1.35	14.4	35.549999
30776437	15034075	25615667	1	0	80	98	47	61	16		14	56	140	23.549999	7.8499999	130.5	7.0500002				16	24	41.5	8.3999996	101	6.5500002	103.5	140.5	4.6999998	.0099999998	.16	1.48	.23999999	3.5699999			2				290		1.7	18.35	30.1
30824723	19265652	25891235	1	0	97	235	141	168	18	100	9	21	127	25.1	7.8499999	266.5	11.35	3.7			21	17	60	8.3999996	95	6.25	536	133	6.25	.090000004	.079999998	1.27	.41999999	7.6799998			.60000002				411	21	1.1	11.7	59.049999	16	83.5	29
30825276	12363362	28796729	1	1	94	102	56	73	20		1	23	135	27	9.5500002	163	44.400002				9.5	22	21.5	7.9000001	110	.94999999	112	137	4.4499998	0	.345	1.38	.345	31.74	1	1		0			239		1.4	15.4	36.299999
30855082	17908001	20312928	1	0	54	114	52		16	97	4	43	144	44.099998	14.5	79.5	8.8000002	3.2			17	23.5	24	8.25	109.5	1.75	134	145	4.75	.02	.0099999998	1.095	.80500001	7.4699998			.30000001						1.4	15.5	32.900002	21.5	60	41.5
30860093	13186907	22525839	1	0	80	118	36	56	23	98	6	48	130	26.6	8.6000004	322	12.9				12.5	26	27.5	8	97.5	1.3	98	130	4.1500001												361		1.3	14.7	30.65	63	101	52
30860406	19696461	20819325	1	1	88	107	24	53	24	99	13	61	137	23.85	7.1999998	214	8.3999996	2.2			20.5	14	31	7.5500002	108	2.7	384.5	140.5	3.8	0	0	.67500001	.69	7.9549999	1	28.5		2	.44999999	5406	277		2.3499999	25.5	37	7237.5	89	34698	189
30864125	16502195	22581836	1	0	104	108	51	64	17	96	10	31	116	29.6	10.35	208.5	8.6499996	3.95			12.5	26	24	7.9499998	86.5	1.1	137	120.5	6.8499999	.0184	.046	.37450001	.1822	7.9074001	0	1		1	6				1.2	12.95	26.25	16	82.5	30.5
30876922	19476699	20822397	1	0	107	146	107	125	17		1	35	137	24.549999	8	494.5	10.3				14	27	12	8.6000004	101.5	1.45	114	138	4.4000001												604		1.4	15.95	28.700001
30885797	14866589	21892619	1	0	94	164	65	89	15	97	5	22	141	23.85	6.8000002	191	16.35	2.4000001			14	22	32.5	7.75	111.5	1.05	217.5	142.5	3.9000001	.014	.20299999	.91000003	.588	12.285	0	0		0					1.55	16.85	28.299999	47	237	36
30908382	13356023	25156351	1	0	88	126	58	86	18	100	13	46	139	33.599998	11.15	96	18.35				12.5	29	26	8.5500002	100.5	1.1	153.5	140.5	4.3499999	0	.17	7.2199998	0	9.8000002					.2		202		1.5	16.1	48.549999
30922374	15389932	26773500	1	0	84	162	82	103	20	96	7	37	137	29.4	9.4499998	78.5	10.85				11	27	37	8.3999996	99	1.9	140	137	4.9000001												427		1.85	20.4	30.299999
30924952	12704304	20421160	1	0	65	147	75	96	18	100	2	40	138	32.299999	10.85	148	5.8000002	3.7			13	18.5	11.5	8.8999996	108.5	.75	101.5	140	3.55														1.3	13.75	29.25	9	58	12
30933276	17203360	25471584	1	1	89	82	56	67	15	98	11	22	132	38.099998	12.5	253	6.1999998	3.8			15.5	27	18	8.5	95	1.1	145	134	3.55														1.3	14.9	78.800003	52	86	39
30937067	16883103	21779965	1	0	75	104	55	75	16	100	2	23	137	31.75	9.8500004	257.5	6.5999999	2.8499999			15	23.5	8.5	8.1499996	101.5	.80000001	134	138.5	4.4000001	.02	.0099999998	.77999997	.36000001	4.6700001			.80000001						1.4	15.15	23.6	7.5	89	28
30941070	14067009	29103179	1	0	83	97	59	72	30	95	8	50	134	38.200001	11.8	196.5	18.15				19	23.5	49.5	10.55	99	2.05	293.5	135.5	6.0999999	.029999999	0	1.22	.70999998	16.625			1.35						4.6500001	52.049999	43.5	45	39	91
30962488	11482582	24774890	1	0	91	115	62	75	26		1	13	139	26.9	8.5	227	17.4				13	36.5	57	8.4499998	95	1.4	152	140	4.5999999	.018850001	.0221	.94704998	.45370001	17.4083									1.3	14.3	31.5
30966184	18562317	26898876	1	0	75	163	67	91	9	100	5	53	142	38.549999	13.5	225.5	12.35	4.5999999	2.0999999	6.6999998	15	25	18		102	1.1	136	142	4.8000002														2.8499999	30.700001	36.5	12	78	15
30979707	13593845	28793290	1	0	76	129	87	96	20.5	100	4	11	140	29.75	9.1999998	319	9.3000002	3.3			12	24	7.5	8.4499998	106	.64999998	70	142	3.8499999	.029999999	.1	1.66	.85000002	6.1700001			1.2						1.2	13.3	28.9	29.5	81.5	34
30979781	17565549	29700838	1	1	131	154	128	135	28	94	15	85	133	33.75	10.95	254	11.85				17.5	18	35	7.4499998	101.5	2.3	155	133.5	3.6500001														1.25	13.25	36.400002
30984075	19601036	20087019	1	0	80	135	65	91	12	100	9	40	136	24.65	7.5500002	378.5	5.0500002				13	27	16	7.8499999	103	.75	95	138	3.75	.0165	.055	.704	.40700001	4.3175001									1.1	12	24.200001
30990343	18743674	27984666	1	0	70	111	63	77	16		6	32	143	33.25	10.55	343.5	15.9				20	24	15	8.8000002	100.5	1.15	200	144.5	3.5999999														2.2	23.85	90.400002
30991625	17290566	28501497	1	0	87	94	28	57	14	98	8	49	135	28.25	9.1499996	235.5	10.8	3.7			14.5	20.5	46.5	9.1000004	108.5	1.75	129.5	141	5.0500002	.02555	.032099999	1.4979	.43329999	14.0677							296		1.45	15.45	49.25	72	95.5	132	65
30993369	11994104	27490867	1	0	90	129	63	83	11	97	8	32	140	31.9	9.8000002	336.5	11.65				17.5	25	19	9	98	1.2	276.5	140.5	4.3499999																	12	100	14
31022905	16750371	24162456	1	0	74	112	77	87	16	96	4	39	136	30.799999	9.9499998	186.5	17				12.5	22.5	19		105.5	.89999998	126	136.5	4.1999998	.050000001	.02	1.25	.72000003	13.17			.80000001				268		1.4	15.25	71.800003	36	87	230	96
31023101	17159056	28427719	1	1	87	82	46	64	17	90	4	55	131	33.900002	12.25	255.5	19.25	2.05			13.5	25	22	6.5500002	101	.89999998	92	135.5	4.5999999														1.3	14.95	99.349998	132.5	121	246.5
31025534	16531676	23916555	1	0	72	119	37	71	17		11	44	137	26.85	9.4499998	130.5	17.1				9.5	23.5	45.5		109	1.5	120	138	4.0999999												190		1.3	15.15	49.950001
31065091	19601633	20620475	1	0	82	96	43	58	12	97	8	27	140	34.950001	10.95	194.5	14.65				10	25.5	24		110	1.2	87	140	4.5500002	.085000001	.52700001	1.853	.289	14.246							311		1.35	15.25	38.150002
31084307	10790860	25487744	1	0	74	107	37	54	20	100	8	31	141	24.1	7.8499999	407	11.9	2.8			18	22.5	47.5	8.3000002	109	1.25	130.5	142.5	6.6500001	.0252	.36254999	1.7349	.61215001	9.8716497		0							2.3499999	25	31.1	19	121	69
31086715	11624341	27708272	1	1	79	97	51	65	16	94	10	51	141	37.599998	12.45	237.5	19.1				15	21.5	19.5	8.1999998	105	1.2	99	142	4.5500002	.1	.17	2.9200001	1.45	17.58			.60000002				338		1.55	16.85	35.900002
31087546	11666315	21601286	1	0	69	86	44	52	23		11	45	121	28.35	9.1000004	323	5.3499999	2.4000001			10.5	23.5	30.5	7.5	94	.44999999	181.5	123	4.5	.011	.093500003	.40700001	.2035	4.7849998									1.5	16.5	29.299999
31088464	12043929	25820775	1	0	80	107	56	72			13	20	136	28.6	9.25	190	24.65				12.5	21.5	23.5	8.5	108.5	1.9	146	138	4.25	.086099997	.40180001	3.6736	.74620003	23.792299							330		1.45	16	33.650002
31093046	10136619	23362878	1	0	92	116	70	79	14		6	35	140	37.950001	12.45	252	14.55	3.3			18.5	21.5	35.5	8.3999996	104	1.1	112.5	140	4.1500001	0	.0173	.89960003	.81309998	15.57												18.5	42	39.5
31093400	13789582	28781192	1	1	101	111	73	83	20		15	55	144	23.9	7.8000002	375.5	16	3			17	17.5	18	8.1499996	113	1.1	159.5	144	3.5999999														1.3	14.25	25.799999	38	57	25
31116097	18554379	27068933	1	0	88	140	46	92	14	98	6	32	143	41.200001	13.55	149	6.3000002	3.45			13	31	20	9.5	104	1.25	102.5	144	3.8499999	.061999999	.124	1.612	.248	4.092	1	0		0					1.2	13.55	90	25	66	31.5
31118055	12272152	27360710	1	0	42	56	29	38	23	92	5	37	133	40.049999	12.8	231	11.3				12	22.5	26.5	8.3500004	100.5	.89999998	160.5	135	4.3499999	.025	.215	1.835	.73500001	9.1199999			.69999999						1	10.9	28.15	8	90	12
31121313	17975360	29720561	1	0	68	133	77	91	14	100	7	38	137	27.200001	9.6000004	134.5	12.55				8	17	27	7.5	117	.75	156	138	4.3499999	.0151	.0151	.83050001	.54360002	13.6957							130.5		1.2	14.05	36.150002
31123290	10692447	23554514	1	0	77	87	47	60			10	36	139	27.35	9.75	114.5	12.15				13.5	22.5	14		108.5	.69999999	126	141	3.55												111		1.5	17.25	49.700001
31129427	18513809	26115624	1	0	89	123	70	83	20	99	7	53	131	35.799999	11.95	166.5	13.75	3.7			27	17	27	8.25	94	1.7	399	134.5	4.1999998	.050000001	.0099999998	1.87	.87	12.05			1.7		.30000001		130		1.3	14.55	70.599998	183	399	480
31130356	10671303	22279579	1	0	80	118	61	82	18	100	4	35	137	30.799999	9.6000004	116	12.35				15.5	21.5	16.5	8.3999996	106	.69999999	100	137	4.8000002	.050000001	.33000001	2.74	.69999999	10.89			1.1				198		1.25	13.15	30.700001
31136960	14566798	28226311	1	0	91	164	87	109	25	95	9	33	125	27.25	9.1499996	87.5	9.3500004				16	21	42	7.6999998	92.5	1.75	149.5	126	4.75																	27	127	55
31145789	10772942	23525346	1	0	74	100	45	62			6	31	134	28	9.0500002	220	12.3				13.5	22.5	18.5		104	1.55	90	136	3.8499999	.0284	.0284	.86619997	.69580001	12.567							322		1.6	17.75	29.799999	31	64	36
31159916	12821625	27848569	1	0	97	135	75	102	14	99	8	58	137	31.049999	10.8	214	12.5	3.5999999			12	26	30	8.1000004	105.5	1.3	167	138	4.8499999	.0072499998	.03875	1.19125	.39649999	10.8735									1.25	14.4	46.950001	27	68	47	84
31183068	13800646	27842251	1	1	116	116	54	75			11	46	136	27.65	9.5	315	12	2.7			11.5	21	51.5	7.4000001	110	1.2	121.5	138	4.4499998														1.1	12.6	22.6	20	39	22
31184358	12392100	27318031	1	0	90	121	65	96.5	22	100	7	47	132	39.5	13.15	216	13.05	3.7			15	16.5	11	8.1999998	101	.75	135.5	134	4.3499999	.064999998	.23	1.85	1.3099999	9.3850002			1.45						1	11.05	44.950001	34.5	88	63.5
31188550	12466651	27970151	1	0	99	126	80	92	16	100	8	54	142	41.349998	12.7	182	8.8999996				12.5	29.5	46	10.15	104	1.55	97	145	3.45	.02	.090000004	1.52	.74000001	6.5100002			.60000002		.80000001		244		1.4	15.05	88.400002	16	83	22
31195904	11234592	27518916	1	1	89	113	68	81		97	9	17	137	24.1	8.0500002	140	9.1499996				13	23	19	8.25	107	1.4	104.5	138	4.8000002	.015	.085000001	1.835	.97500002	5.5949998			.60000002				216		1.15	12.45	31.6
31196635	13415837	26231045	1	0	84	175	93	125	9	100	1	37	137	26.5	9	188	7.4499998				9	24.5	12.5	8.5	108.5	.55000001	110.5	137	4.3499999	.0276	.062100001	1.6284	.1311	5.0507998							232		1.25	14.55	37.049999
31201544	12092059	22315785	1	0	80	105	49	68		100	4	37	130	26.75	9.3500004	232	7.5999999				10.5	28.5	24.5	9.5	97	.85000002	155.5	131	5.3499999	.0616	.2376	2.5256	.3256	5.6584001							327		1.2	14	48.049999
31218733	14936002	23388312	1	0	64	100	46	66	11	100	11	68	139	22.65	7.8499999	66	8.75				9.5	22	22		113	1	130.5	140.5	4.9499998												127		1.5	16.799999	33.650002
31235375	10277119	21412538	1	0	67	135	53	74	14		2	37	131	25.5	7.6999998	189.5	8.6999998				32.5	15.5	144	9	91.5	3.3499999	352.5	134.5	5.0500002														.94999999	10.6	24.950001
31246375	15735569	22819126	1	0	80	101	48	61		100	9	74	138	25.799999	8.9499998	316.5	5.5	2.9000001			16	20.5	28.5	8.6000004	107	1.7	118	138.5	4.8499999	.079999998	.25999999	1.62	.40000001	2.6400001							279		1.6	17.450001	25	18	164	30
31255648	17610678	24806201	1	1	85	110	55	76	14	100	15	31	135	34.75	11.85	323	10				16.5	22.5	17.5	8.6000004	101	1.05	104.5	135.5	4.3000002	.093599997	.1287	2.2112999	.52649999	8.7398996									.94999999	11.45	28.15
31265331	16134144	27744298	1	1	80	128	77	95.5	24	100	12	45	140	28.75	9.1999998	103.5	11.15	3.7			11	24.5	24.5	8.5500002	107.5	1.8	117	142	4.1999998	.02	.07	1.575	.41999999	8.415			1		.2		154		1.55	16.85	36.650002	17	56	29
31295398	16828559	23052417	1	0	77	126	78	92	22	97	5	44	137	32.299999	10.55	230.5	8.6000004	3.8499999	3.5999999	7.3000002	17	23.5	50		97.5	8.25	92	138	4.8000002														1.15	12.35	50.150002	38	61.5	197	165.5
31304052	19392881	21751831	1	0	66	147	73	104	9		1	40	142	25.950001	8.3500004	400	49.75	2.3			15	22.5	23.5	7.3499999	104.5	.64999998	130	143	4	.029999999	0	.73500001	.93000001	43.185001	0	0	1.8	0			209		5.4000001	57.599998	38.400002	30	81	23
31308532	13017386	20509990	1	0	82	81	56	61	13	100	9	33	141	26.799999	9.1000004	365.5	16.549999	2.4000001			15	27.5	27	7.6500001	105	1.1	155	143	4.3000002	.077200003	.019300001	2.0265	.63690001	16.5208									1.15	13.3	32	22	128	29
31316842	12185775	20405000	1	0	98	164	51	78			3	41	137	32.349998	10.25	173	3.75				22	17	59	7.9000001	107	6.25	202.5	140	5.6999998														1.2	14.1	31.9
31332245	13821485	25628293	1	1	56	95	56	67	31	100	10	23	135	40.799999	14.15	230.5	9.75	4.1500001	1.9	6	13.5	22.5	16.5	9.4499998	100.5	.85000002	113.5	136.5	4.1500001														1.2	12.5	28	23.5	46	14.5
31337534	17751905	29680186	1	0	76	112	58	78	7	100	8	44	143	31.549999	10.7	121.5	16.9				13.5	23.5	18	8.6000004	106.5	1	140	143	4.75	.07	.1	2.45	.60000002	16.530001			.60000002				177		1.5	16.25	28.200001
31366537	11978586	28914703	1	0	89	126	56	79	15	100	5	41	138	29.299999	8.6999998	131.5	9.9499998				9.5	24	28		110	1.1	127	138.5	4.5999999	.0363	.2057	2.8192999	.4598	8.5789003							208		1.2	13.3	40.150002
31401493	15336847	21415043	1	0	58	125	60	85	18.5	99	6	7	139	28.75	9.1499996	591	22.700001				14.5	22.5	11	8.0500002	107	.60000002	161.5	140	4	0	.41	2.04	.2	17.540001	0	7		1					1.3	14.2	31
31413522	11022511	27227044	1	0	72	88	65	76	20	100	6	49	135	32.650002	9.8500004	201.5	21				12.5	17	16		109	.89999998	139	135	5.1999998	.07	.27000001	5.54	1.21	13.23			.89999998		.1		205		1.45	15.45	33.349998
31427618	14689985	22753026	1	0	86	129	70	85	18	98	0	40	136	36.849998	11.55	528	17				19	24	13	9.8999996	101	.44999999	100	138.5	4.8499999	.16	.38	1.4400001	1.1	16.92									1.1	12.3	34.400002
31431688	11071368	26751790	1	0	62	117	62	75		98	8	30	143	28	9.3000002	199.5	8.1000004				17	25.5	53.5	7.9499998	109	1.4	118.5	147	3.8499999	.0123	.0123	.44909999	.097800002	7.5285001									1.1	12.8	25.75	49	87.5	57.5
31437487	17521365	23046138	1	0	71	128	71	87	16		5	39	137	43.950001	13.75	182.5	15.6	4			13.5	32.5	54	8.5500002	92.5	1.95	121	138.5	4.5999999														1.2	13.3	31.5	24	96	17.5
31438123	11605027	28735920	1	1	136	116	71	82.5	28	100	15	61	140	35.150002	11.2	68.5	15.25	2.8			28.5	13.5	43	7.9000001	99.5	4.3000002	310.5	141.5	4.0999999	0	.13500001	.32499999	.28999999	4.5549998	0	16.5		8.5			407.5		1.9	21.049999	34	18.5	236	38
31442088	18011649	29619582	1	0	80	86	53	63		97	8	15	140	28.9	10.5	269.5	5.1999998				13	27	18	8.6000004	105	1.25	95.5	141	3.9000001	.0255	.13259999	1.5759	.2295	3.1364999									1	12.4	28.799999
31442944	13893039	29134588	1	0	93	92	38	55	23	100	8	44	137	26.4	8.3500004	169.5	17.549999				11.5	23.5	23	7.9000001	102.5	5.0999999	118	137	5.4000001	.07	.38999999	3.6900001	.74000001	11.19			.80000001				255		1.2	12.8	29
31449056	13102977	24185543	1	0	128	107	65	72	45	90	9	47	130	31.450001	10.95	179.5	12.95				18.5	20.5	10	7.4499998	97.5	1	208.5	133	3.4000001														7.4499998	83	89.75	63.5	148.5	67.5
31455322	10157256	23754912	1	1	75	114	67	82	13		4	48	133	24.9	7.5999999	449.5	14.95	2.8			16	23.5	30	8.3999996	99	.60000002	131	133.5	4.6500001	.0328	.0164	1.3612	.60680002	14.3828												19	296	49
31460673	10398333	23217649	1	0	100	171	71	94	27	93	4	39	135	28.700001	8.8999996	228.5	9.1999998				17	27.5	49.5	9.3999996	95.5	1.7	294.5	138.5	3.8																43.549999
31466991	16862050	24523726	1	0	68	106	50	67		100	5	40	137	25.950001	8.0500002	179.5	11.25				12.5	27	34	9.1000004	99	1.6	123	139	4.25	.029999999	.090000004	.72000003	.15000001	5.0799999			1				342		1.35	14.95	51.150002
31476159	14607991	29301317	1	0	84	209	136	146	19	100	8	46	138	24.049999	8.1999998	287	16.1				19.5	22	97	7.3499999	102.5	9.3000002	132	139	5.1500001	.048300002	.1771	1.6583	.64399999	13.5562									1.2	12.9	27.4
31494077	12985940	25718156	1	1	122	78	62	69	27	96	8	81	130	45.349998	14.85	235.5	13.65	3.5			15	19	39.5	7.9499998	100.5	2	151	134.5	6	0	0	.16	.88999999	6.9699998	0	9		1			440		1.2	12.65	32.549999	36.5	56.5	33.5
31508788	14821520	25216456	1	0	62	97	67	86	18	98	6	31	138	34.400002	11.95	202.5	11.3				13.5	23	16	8.75	106	.89999998	127.5	139.5	3.95												194		1.15	12.15	81.949997	27	48	21
31527285	19890030	26070834	1	0	110	111	51	67	14	100	8	62	135	41.25	13.1	293.5	18.450001	3.5			15	23.5	17	8.6000004	104	.85000002	233	138	4.0999999	.066650003	.13145	1.60645	.57505	16.313551									1.075	11.9	77.449997	77	103	105
31532954	10011938	29339128	1	0	84	160	71	92	18	92	6	36	133	42.5	13.3	298	9.9499998				12	32	29	8.25	97.5	1.2	119.5	135	5.3000002	.096900001	.57279998	2.1294501	.8064	6.3489499									1.1	11.5	25.799999	44	178	42
31540559	15574754	27546909	1	0	67	119	64	78	24	100	9	50	138	29.15	8.8999996	147	9.8000002	3.4000001			31	20.5	24	8.75	94	4.5	111.5	141.5	4.5999999	0	0	1.2180001	.95899999	7.434	.5	0		1.5	64.5				2.25	24.799999	64.800003	132.5	232	272
31564370	18500092	28988655	1	0	80	118	51	74		91	10	47	137	25	9	98.5	11.05	2.8			10.5	21	37.5		111.5	1.95	148	139	4.6999998												246.5		1.6	17.85	55.299999	16.5	46	55	27
31572072	17692815	23424563	1	0	87	85	53	59	16	94	1	43	133	57.099998	18.6	131	6.9000001	3.7			19.5	22.5	10	7.5999999	98	.75	156	135.5	4.25	.050999999	.0153	.47940001	.18870001	4.3706999									1.4	15.05	86.25	39	42	45
31582541	10345163	24795047	1	0	81	125	66	83	17	100	15	27	132	23.950001	7.9000001	156	13.4				18	22.5	44	8.3000002	97	9.1999998	127	132	5.5999999	.029999999	.30000001	1.5599999	.38999999	8.04			.69999999				334		1.4	15.2	29
31588044	14164034	24563742	1	0	74	79	55	64	24		7	49	137	43.900002	15.3	167	15.4				16	19.5	26.5	8.1999998	102.5	1.9	168	138.5	5.4499998	.079999998	.02	1.13	1.77	14.93			1.5						1.1	12.05	86.699997	100.5	41	196
31598080	10260297	27553316	1	0	70	101	59	70	11	97	5	40	136	30.15	10.25	172	15.55				11.5	21	19	8.8000002	106	1	134.5	137.5	4.5	.029999999	.34999999	2.7	.38999999	12.16			.60000002				253		1.35	14.3	50.5
31598554	14345885	22849803	1	0	74	125	52	77	18	100	6	36	136	36.099998	11.95	186	13.25				11.5	23	21	8.6499996	104.5	1.45	87.5	139	4.6999998	.050000001	0	.54000002	.69999999	10.58			.89999998				351		1.3	13.85	29.5
31599600	11022245	29881372	1	1	91	135	37	59	29	99	10	56	138	36.25	11.2	122.5	7.75	3.45			13	29.5	46	8.75	102	1.45	97.5	139.5	4.8000002	.0099999998	.0099999998	.76999998	.625	7.0700002	0	0	.69999999	0					1.05	11.7	24.25	33.5	49.5	25.5
31611273	13069434	26792980	1	0	67	122	68	88	16	100	9	72	140	30.950001	9.4499998	156	3.25	2.9000001			18.5	29	25.5	8.6000004	96.5	3.3	110	140	4.3000002	.015	.029999999	.477	.090000004	2.385									5.0999999	51.299999	55.799999	19	662	52
31638293	18788795	22798677	1	0	98	122	53	73	15	100	9	23	137	30.950001	9.6499996	125	18.15				11	24.5	15		101	1.1	82	137	4.9000001	.039999999	.059999999	2.0999999	2.1600001	12.45			.89999998				219		1.4	15.15	37.650002
31639971	13364025	20231955	1	1	71	104	55	72	16	98	11	13	140	37.150002	11.7	316	6.3000002				12.5	30.5	16	9	101.5	.89999998	93	140.5	3.9000001														1.5	15.9	30.4
31650854	15079353	27088303	1	0	80	96	43	59	8	100	9	47	139	26.450001	9.0500002	123.5	19.299999				9.5	22	29	9.1999998	113.5	1.3	102	141	4.3499999												207		1.3	14.9	50.450001
31651577	12716528	27769267	1	0	76	106	53	65	16	100	7	31	150	24.35	7.9499998	37	7.3000002	3.95			11.5	23.5	56.5	9	122.5	1.8	263.5	154.5	3.6500001	.024	.168	1.648	.472	5.6880002							75		2.3	25	72.050003	17.5	49	40.5
31657059	15465927	28163921	1	1	85	111	42	67	25		8	60	133	26.450001	7.75	172.5	17.5				21	21	42	8.8500004	92.5	3.5	152.5	135.5	5.4499998	.02	0	.42500001	.97500002	16.365			1.25		4.9000001				1.85	20.15	69.5	176.5	226	300.5
31677103	19043685	26387406	1	1	45	133	85	98		98	11	47	133	23.75	7.5999999	401.5	25.9	2.5999999			23	22	35	9.25	96	5.5	172	135	5.0500002	0	0	1.3200001	.52999997	24.549999	0	7		0					2.95	32.75	89.300003	22	114	44	278
31689128	17948322	22957479	1	1	76	92	40	59	16	100	7	46	139	32.549999	10.4	113	14.35				14.5	20	26.5	9.25	106.5	1.05	94.5	141.5	4.5500002	.050000001	.13	2.3499999	.52999997	8.9799995			.89999998		.2		161		1.45	16.1	56.799999
31696377	14700163	25845216	1	0	86	142	76	100	8	100	11	26	130	31.4	10.2	202	10.5				13.5	21.5	37	8	100	2	272	131	3.95														1.2	13.4	38.299999
31698808	13721883	29680061	1	1	84	93	55	66		100	6	50	140	31.15	9.8000002	102	39.75				11	22	15	7.8000002	107.5	1.05	136	140	5.1500001	0	0	33.189999	1.38	11.53	0	0		0			214		1.3	14.1	27.9
31701999	10151556	20815067	1	1	94	106	40	68		90	13	44	134	30.299999	9.6499996	88.5	16.549999				19.5	21	19.5	9	102.5	3.75	145	137	4.8499999	.050000001	.17	1.67	.30000001	15.73			.69999999		.2		323		2.2	24.75	41.099998
31710895	11790166	22172217	1	0	69	84	45	54	15	99	3	50	138	24.549999	7.75	75.5	15.2				10	28	15	9	104	.69999999	149	138	3.5999999
31725625	19177306	29195001	1	1	83	113	76	83	13	100	7	45	139	39.200001	13.55	157	9.3500004	3.25			12	21.5	35	7.4000001	114	2.4000001	216.5	141	5.75	0	0	.67500001	.375	5.9250002	0	7		0					1.2	13.6	31.299999	100	139	104.5	2068
31736070	11968982	29455708	1	0	81	110	66	80	16	95	5	33	141	39.650002	12.8	206.5	13.95	3.5999999			12	23	18.5	7.8000002	107	.89999998	132	142	4.4499998	.015	.0049999999	.285	.39500001	12.41			.44999999						1.1	12	28.950001	39.5	107	55.5
31740624	19972786	25062403	1	0	75	129	48	69		100	8	51	133	29.6	9.5	133.5	10.65	3.3			13	20	13.5		105.5	1	123	134.5	4.1500001	.0098999999	.1089	2.1879001	.2475	7.3457999							139		1.6	17.4	29.5	22	32	45	192
31757964	14877188	20332069	1	0	110	142	66	83	22		7	29	137	27.549999	9	296.5	14.4				15.5	23.5	17.5	7.6500001	102	1	114	137.5	4.0500002	.0328	.1148	1.886	.88559997	13.4972									1.2	13.5	28.049999	27	107.5	35	52
31761871	19122448	24507586	1	0	103	95	51	60	23	98	9	29	119	24.950001	8.5	162.5	19.5	2			10.5	23.5	34.5	7.4499998	86.5	1.85	131	120.5	4.5	.029999999	.079999998	2.3499999	2.0999999	14.78			1.6						1.2	13	31.4	11	54	57
31778704	19494949	20372868	1	0	89	168	58	85	17	98	6	53	132	35.900002	11.75	241	9.9499998				14.5	28.5	38	7.3000002	94	3.9000001	191.5	133	3.9000001	.026799999	.1072	1.9162	.67000002	10.6664									.94999999	11.4	28.549999	31	122	27
31793590	13299143	21212918	1	0	80	92	30	46	16	95	3	34	128	26.65	8.1499996	458	16.25				15	18.5	23	8.3000002	101	1.6	149	132	4.6500001	.1002	.90179998	1.503	.45089999	13.7274									1.3	13.5	29.1
31828751	11755038	28415181	1	0	64	130	42	69	16	96	5	40	138	34.75	11.5	163	12.25				14.5	20	74	7.8499999	104.5	3.05	150	139.5	4.6500001														1.1	11.65	35.150002
31878690	11325169	21433185	1	0	91	159	65	87	22	76	7	40	135	32	10.3	145	6.5999999				13.5	28	60.5	8.8000002	100.5	2.55	212.5	138.5	3.95												516		1	10.4	23.799999
31880090	17018536	29703917	1	0	57	139	100	110	24		7	53	144	44.049999	13.7	288.5	10.85	2.8			15	32.5	35.5	9.1999998	103	1.2	111.5	147	4.1500001	.038849998	.30024999	1.60835	1.1416	7.7665	0	0		0					1.7	18.6		25.5	71.5	48
31888500	19667160	26358657	1	0	153	85	63	71	18		5	40	136	48.400002	16.299999	260	6.4000001				15	27	30	8.1000004	99	.80000001	168	136	4.9000001																	59	211	43
31889518	12013634	29813863	1	0	78	122	66	78	12	99	9	38	138	40.599998	13.4	146	8.3999996				16.5	23	25.5	8.6999998	103.5	1.1	150.5	138.5	4.8000002														3.9000001	43.400002	50.75	100	190	92
31901798	12752572	27674406	1	0	111	114	79	90	28		4	40	139	26	8.75	347	5.8499999				19	23	16	9.3999996	97	1.3	134	139	3.9000001														1.3	14.5	51.599998	19	50	53
31914264	18734116	24633790	1	0	79	109	63	73	22	100	5	69	139	28.950001	10.2	86.5	11	4.3000002			27.5	15	110.5	10.85	102.5	6.0500002	159.5	139.5	4.9499998												149		2.2	23.549999	49.099998	26.5	45	41	918.5
31924319	11783844	23699299	1	0	77	150	45	80	17	94	5	52	132	29.4	9.8000002	307	10				15	22	19	8	99	.69999999	161	132	3.5999999														1.3	13.9	34.599998
31936668	11466140	26877857	1	1	84	112	57	77	13	100	5	33	136	26.85	8.6999998	168.5	21.5				12	18.5	19.5	7.4000001	109	1	160	136	4.4000001	.07	.059999999	3.0699999	1.54	17.129999			1				189.5		1.5	16.450001	27.85
31939612	18901186	26557141	1	0	63	90	39	52	17	97	8	44	137	25.299999	8.6000004	311.5	17.549999				10.5	27.5	22.5	8.1999998	103	1.25	69.5	137.5	3.9000001	.063500002	.4826	1.7018	.78740001	9.6646996							366		1.45	16.1	95.300003
31966956	19769790	27259558	1	0	78	123	65	85		100	5	36	140	28.15	9.75	102.5	14.85				12	23	18		107	1.2	125	140	4.6500001	.029999999	.2	2.45	.2	12.66			1.2				149		1.1	11.8	22.799999
31991303	17694801	22541819	1	0	57	106	55	67	25		1	29	141	35.150002	12.15	172	9.25				15.5	21.5	16	9.1999998	109.5	.69999999	129	142.5	3.7	.0146	.0876	.73729998	.1533	6.2999001
31995170	19395626	24947190	1	0	67	157	36	61	13	91	7	35	135	29.049999	10.4	166	8.3500004	3.0999999			21	23.5	55	7.9000001	98	2.25	166.5	137	3.6500001	.090000004	.090000004	1.8200001	1.09	6.0100002	0	0		0					1.15	12.25	22.950001
32001348	13689440	25960836	1	0	87	90	48	60		99	5	32	131	34.650002	10.85	180.5	13.3				19	19.5	25.5	7.9000001	98.5	1.4	242.5	131.5	5.5
32003074	12988392	25095720	1	0	80	130	72	94	14	100	5	39	136	29.700001	10.6	156.5	18.25				11	21	21.5	8	112	1.05	93	136	5.4000001												227.5		1.35	15.45	39.400002	19	38	72	27
32018869	11652327	20218548	1	0	106	126	82	95	35		8	52	127	35.200001	12	216	12.4				15	22.5	24.5	7.9499998	91.5	1.1	110.5	129.5	4														1.45	15.4	26.1
32024525	12009312	21404571	1	0	71	106	45	73	14	94	2	29	141	30.799999	10.6	186	4.8000002				9	34	24		102	1.2	110	141	3.8
32035460	14841017	24252844	1	0	73	83	47	60		96	13	63	138	37.799999	12.85	194	14.3				13.5	23	20.5	8.8000002	108	1.05	123.5	139	4.5	.0276	.055199999	1.7112	.3312	11.661							146		1.4	15.25	43.25
32051933	13098632	27318473	1	0	123	146	98	108	23		6	53	129	29.549999	9.25	272	6.9000001				14.5	24	32.5	8.5	101	1.8	313.5	135	4.3000002	.0099999998	.0099999998	1.0700001	.69999999	4.4200001			.80000001		1.4				1.7	18.549999	31.75	19	86	29
32059064	19966568	25640873	1	0	80	96	60	70		98	5	31	134	38.25	12.75	209	14.65				14	23.5	11	8.5	103	.69999999	91.5	135.5	4.1500001	.07	.30000001	3.9200001	.94999999	12.72			.89999998				296.5		1.35	14.6	29.25
32061183	10812824	27693546	1	0	110	133	66	80	25	97	10	32	139	25.049999	7.9000001	379	18.25	3.5999999			23.5	17	95	8.8000002	103.5	4.1500001	128	140	4	.1568	.294	1.4895999	1.3132	16.346399							403		1.3	14.3	33.599998	34.5	110.5	139.5
32074966	16736277	25884364	1	0	79	64	45	52	26		13	48	133	34.099998	11.8	107.5	11.8	2.8			10.5	29.5	20	8.75	99	.80000001	80	135	4.3499999	0	.292	2.336	.292	10.074	1	8		0			221		1.45	15.55	60.049999	110	55	52	69
32082711	15230667	28248924	1	0	80	132	61	83	14	98	7	38	141	42.650002	14.3	139	19.049999				10	25	16	8.1999998	107	1	135	141	4.8000002	.07	.059999999	2.54	1.11	15.12			.80000001				227		1.3	13.65	30.799999
32084980	19068326	28921070	1	0	100	132	58	76	25	93	11	53	138	24.9	8.0500002	179.5	9.5				21	18	93	8.6499996	104.5	4.4499998	265	140	4.3000002	0	.11	.67000002	.56	9.7700005	0	0		0					1.2	12.7	30.200001
32105386	15134226	20479633	1	1	111	79	64	68	23.5	99	16	43	146	32	10.65	176	17.549999	2.3			20.5	15.5	118	8.8999996	112	3.8499999	124	149.5	4.0999999	0	.19	.37	.74000001	17.02	0	0		0					3.0999999	34.599998	38.299999	50	201	56.5
32120110	13961294	26702852	1	0	131	122	85	96	32	100	8	52	139	23.5	7.9000001	101	10.1	3.3			16.5	19.5	59.5	8.3500004	107	4	151	142	4.1500001	.050000001	.0099999998	.69	.85000002	10.19			4.1999998		4.0999999		361		2.6500001	28.9	28.700001	30.5	59.5	38
32120928	19780933	26808792	1	0	81	118	58	78	16	100	5	29	141	32	9.8500004	136	7.75				19	24.5	31.5	9	102.5	1.1	142.5	142	3.7														1.35	14.7	25.75
32131292	10173670	21801929	1	0	78	162	63	102	30	99	1	31	116	33.599998	12.45	289.5	13.75	3.5			16.5	16.5	13.5	8.5500002	93	.89999998	162	121.5	4	0	.0149	.73009998	.53640002	13.6186		0							1.25	14.2	63.200001	20.5	55	33
32157997	17916664	20856741	1	0	82	111	67	85	15		4	38	132	27.85	9.3000002	182.5	16.4	2.2			10.5	20	21	6.9000001	109	.75	141.5	134.5	4.25	.040199999	.21439999	2.0367999	.38859999	10.7334							195		1.4	15.2	27.450001	42	54	49	71
32170688	17635417	24605263	1	0	96	130	71	85	19	94	4	31	131	23.1	8.5	48	48.25				15	29	23	8.75	92	.64999998	195.5	132	3.8	0	0	1.425	.17399999	2.2839999	0	.5		.5	1.5		141.5		1.35	15.6	23.700001	52.5	90	75.5
32176417	11231966	22679034	1	0	72	106	71	80	8		4	33	139	34.799999	12.3	184.5	12.5				12	22	12	7.6999998	110	1.1	116	139	4.3499999														1.5	17	58.450001	127.5	73.5	282.5
32185704	11592968	24892689	1	0	169	103	72	80	17	99	4	39	145	25.15	7.3499999	109.5	12.7	2.5999999			20	14.5	71	6.9499998	123	1.8	325.5	151	3.8	.07	0	1.66	.31	10.85	0	2		0	2		469		2.8499999	31.6	39.700001	20	39	35.5
32187341	16712364	24164758	1	0	123	86	50	57	16	100	3	27	143	39.200001	12.8	257	9.0500002				11	30.5	9	8.8999996	106.5	.64999998	102	145	3.8
32189009	19381140	26947371	1	0	82	104	48	61	20	96	8	36	134	28.950001	9.6499996	173.5	9				12.5	25	6		101	.69999999	179.5	135.5	4												326		1.45	15.7	91.849998
32211840	18344237	24905421	1	0	64	129	68	83	18	100	11	48	137	23.9	7.5500002	156.5	10.45				16.5	26	34	8.6499996	95	5.0999999	105.5	137.5	5	.059999999	.43000001	.73000002	1.21	7.9899998			.89999998		.30000001				2.5	27.15	34.700001	9	131.5	199.5
32213782	19378973	24682145	1	1	112	85	47	61	30	91	10	40	134	35.650002	11.35	206.5	31.200001	3.45	1.3	4.4000001	22	17.5	14	8.3000002	105	1	327	139.5	4.0999999	.050000001	.16	3.345	1.5650001	23.43	0	5	1.1	0			286.5		1.35	14.5	40.5	93.5	34.5	550.5	27
32214423	18526610	23173983	1	0	70	125	84	94	21	98	9	48	139	31.700001	10.1	354	31.799999				16.5	17.5	19.5	8.5	110	1.35	105	139	4.0500002	0	0	.722	1.8049999	15.162	3	47		1			456		1.5	16.799999	41.900002
32242773	17382336	29063130	1	0	59	124	54	80		100	4	40	136	28.9	9.0500002	192	15.8				12.5	24	17	8.5	102	1.3	107.5	137.5	4.5999999	0	0	1.42	.090000004	7.21	1	3		0			268		1.35	14.45	29.200001
32267939	17426890	29871667	1	0	75	159	71	94	16		4	67	127	26.25	8.3999996	511.5	16				10.5	26.5	22.5	8	98	.60000002	122	130	4.8000002	.033300001	.099650003	1.11105	.75295001	14.6533									1.3	14.9	28
32283272	10652583	29477663	1	0	86	114.5	77	88.5	25		6	42	136	37.650002	11.85	149.5	8.5	3.4000001			20.5	20	27	8.6999998	100.5	1.5	204	137.5	3.4000001														1.3	14.15	92.550003	132	114	62.5
32284012	10758777	23334577	1	0	72	95	40		32	100	11	66	143	25	8.1499996	71	17.85	3.4000001			18.5	19	59.5	8.8000002	110.5	2.25	78.5	143.5	4.4000001	0	.19599999	.39199999	1.568	14.112	0	15		2	4		234.5		1.95	20.9	56.900002	103.5	66	174
32289022	17012909	23999514	1	0	120	106	76	81	16	100	4	53	137	29.700001	8.25	254.5	6.75	3.0999999			12	39	28.5	10.65	93.5	1.1	81	140	5.25	.029999999	.0099999998	.28	.49000001	6.0799999			.89999998
32310637	11441946	23476544	1	0	64	116	57	72	14	100	4	38	140	28.700001	8.6999998	338	6.4000001				14	24	29	9.3000002	106	.69999999	116	140	3.8														1.1	12.5	33
32312917	11447867	24384913	1	0	88	104	58	74	14	100	4	33	138	35.349998	11.9	148	12.2				12	23.5	11.5	7.5999999	109.5	.75	131	138	4.5														1.1	12.8	40.700001
32323140	19058509	24850340	1	0	73	100	48	60	13	100	6	43	141	27.450001	8.6000004	268.5	10.4				13	30	18.5	8.75	103.5	1.15	168	142	4.5500002	.083700001	.39989999	.99510002	.3441	7.4864998									1.1	13.4	33.799999
32324410	13382107	20354880	1	0	85	148	119	125	31		4	29	139	25.6	8.3000002	509	18.450001				14	22	12.5	7.0500002	109	.89999998	122	141	4.5	.053399999	.053399999	1.0324	.40939999	16.269199									1.9	20.5	34.599998
32325790	10182211	25797597	1	0	80	131	57	75	26	95	5	46	131	35.799999	11.9	314	15.55				15.5	25.5	34.5	8.1999998	95.5	1.15	292.5	131.5	4.4000001	.02255	.029549999	.96030003	.53960001	13.99955									1.15	13.35	43.25
32333965	10534245	22320526	1	0	108	112	64	76	22	100	12	35	121	34.150002	11.95	192	10.35	3.45			22.5	19.5	126	8.3999996	91	3.75	130	126	6.9000001	.02	0	.58999997	.86000001	9.0100002			.40000001		4.8000002		199		1.7	18.65	89.650002	1499	145	998.5
32344444	10267709	22950361	1	0	91	119	55	72	16	99	6	44	145	42.650002	14.75	221.5	26	3.7		5.6999998	17	27	23	11.15	106.5	1.1	304.5	146	4.0500002	0	.1165	13.368	2.1155	10.4	0	0		0					1.1	12.25	25.950001
32349593	14232172	28532050	1	1	115	146	89	100	32	96	1	42	134	35.099998	11.8	88	3.7				17.5	24.5	24.5	8.8999996	97.5	1.1	110	135	4.0500002														1	10.4	27.799999
32351484	18887370	24881483	1	0	129	94	74	78			10	17	140	34	11	91.5	6.4000001	3.2			13.5	25	14	7.0999999	106.5	1	130	141	3.7	.0063999998	.044799998	1.0944	.2304	5.0176001									1.1	11.95	64.75	45.5	43	99.5
32368274	14155916	26765731	1	1	88	115	57	75.5	18	94	13	20	130	29.5	9.8000002	434	16.950001				13	26	22	7.9000001	95	.89999998	212	130	3.9000001														3.75	36.299999	38.150002	191	90	114
32373545	16878717	20838215	1	0	70	90	47	56	19	98	5	47	131	34	10.4	192	5.8000002				11.5	20	14.5	5.9000001	114.5	.75	183	139	2.8499999	.027000001	.016349999	1.23735	.38069999	5.0914502									1.4	15.05	90.349998	12	44	34
32377341	13202590	24004814	1	0	84	168	88	119	8	100	5	28	137	33.5	10.95	149	11.05				12	22	16.5		109	.89999998	130	138.5	4.25												136		1.25	13.4	32.450001
32389325	10992347	28444399	1	0	83	123	42	71	17		4	43	137	25.15	8.1999998	119.5	11.1				14	19	16.5		110	.55000001	112	138.5	4.0999999	.039999999	.11	2.21	.28	6.3299999			1				171		1.3	14.3	33.799999
32420683	19299879	26620045	1	0	67	130	63	108	13		5	42	139	33	11.4	137.5	17.25	3.8			13.5	22	14	7.9000001	111	.85000002	137	141	4.1999998	.079999998	.12	2.97	.80000001	14.39			.60000002				203.5		1.3	14.3	89.5	16	115	17	52
32439842	12489365	22439355	1	0	83	102	35	59		100	7	43	137	27.700001	8.6999998	194	17.5				12.5	23.5	16		108	.89999998	92	139	4.0999999												293		1.4	15.75	36.75	15	35	43	40
32458888	15682570	21507798	1	0	60	147	63	88	20		5	28	139	32.200001	9.8000002	422	11.6				21	21.5	11.5		102	1	139.5	140.5	3.9000001	0	.18799999	2.914	.47	5.8280001	0	0		0	1				1.45	15.65	35.799999	17	127	49
32492959	14320833	29377950	1	0	96	108.5	37.5	64.5	14		6	41	135	32.299999	10.6	194.5	8.1000004				18.5	21.5	32.5	8.6000004	103.5	.89999998	360	137.5	4.8499999														1.1	13.1	115.4	20	82	26	34
32513583	17572795	29211352	1	1	80	80	29	45		100	9	48	136	24.200001	8.8999996	137.5	6.9000001				12	25	20	9.3999996	105	.85000002	107	138.5	3.9000001												169		1.2	13.85	40.799999
32528130	15098455	26548797	1	0	88	104	77	84	23		14	79	126	44.25	14.05	157	17.15	3.7			16.5	18.5	20	8.1000004	100	.94999999	244	129.5	4.1500001	.050900001	.062100001	1.0998501	.58475	18.06105							228		1.2	13	44.599998	449.5	62	781.5
32535908	17436451	21494568	1	0	80	153	77	105	17	100	2	34	136	25.700001	8.25	167	9.25	2.9000001			10.5	23	15.5	8.3000002	104.5	1.5	189	136	5.4000001	.029999999	.37	1.15	.28	6.3499999			.69999999				270		1.2	13	32.349998	7	62	25	65
32547546	13557341	28389767	1	0	63	81	58	64	15		8	46	134	30.15	10.4	365	12.5				10.5	22.5	12.5	8.6499996	107.5	.85000002	93.5	135.5	4.3499999	.022399999	.14560001	1.6016001	.336	9.0832005							286		1.45	15.55	60.450001
32556479	17413843	26318757	1	1	88	119	58	90		51	11	43	139	32.599998	11.05	190.5	5.6999998				15	25	34	9.1999998	104	1.55	101	139	4.8000002	.0638	.2262	1.5776	.55680001	3.3698001									.89999998	10.9	21.6	31	99	50
32560034	10337761	26435808	1	0	70	125	66	80	24	100	5	36	132	16.25	5.1500001	192.5	12.7				14	20	62	7.25	104.5	2.75	78	133.5	3.8	.0572	.32890001	2.6884	.70069999	10.5248							195.5		1.2	13	54.25	15	76	40
32586490	14373384	22583454	1	0	97	140	54	75	18	100	4	51	142	30.4	10.25	226	5.3000002	2.8			13	23.5	9.5	7.9000001	110	.5	139.5	142.5	3.8	.0132	.28600001	.8448	.2024	3.0536001									1.2	13.85	27.35
32596846	17501806	25851598	1	0	68	160	100	120		98	5	31	140	37.25	12.2	172	7.3000002				15.5	22	17.5	9.1999998	103	1	164.5	141	3.9000001	.02	.02	1.66	.54000002	4.1199999			.60000002						1.1	11.6	75.5	16.5	74	22
32598881	13773609	23747300	1	0	73	90	52	67	16	100	2	40	138	30.25	9.9499998	204.5	22.65				11.5	22	18	8.3999996	109.5	.94999999	106	139	4.3000002	.2	.2	1.2	.80000001	17.4	0	2		1			265		1.25	13.65	33.400002
32614557	13958446	25603592	1	0	87	138	67	91		100	4	31	137	32.25	10.45	204.5	15.35				14.5	27	21.5	8.5	100	1.15	180.5	138	3.5999999	.0352	.0528	1.8128	.5104	15.2064									1.1	13	23.15
32632298	17722165	25210199	1	0	83	109	69	90	22	96	1	18	137	36.200001	12.05	142	12.1	3.8			12.5	25.5	17.5	8.9499998	103	.75	154.5	137	4.25												252		1.3	14.3	55.049999	16	74	19
32642587	11800620	26343739	1	0	87	130	85	102	20	98	7	31	137	42.400002	14.4	95	7.1999998	3.5999999			12.5	28	7	7.8000002	102	.60000002	144.5	139	3.3	.0068999999	.0207	.97979999	.35190001	5.5407									1	11	24.4	64	62.5	111
32660709	18611538	26052469	1	0	86	138	72	87	14	100	6	17	139	35.599998	11.9	193	11.95	4.5			16.5	18.5	16	9	111	1.5	350.5	142	4.1500001	.0612	.2142	3.5597999	.55080003	5.8242002												31	73	25
32661317	15987251	25486341	1	0	128	121	74	86	45		9	46	139	31.4	10	133.5	8.0500002	3.2			17.5	19.5	12	8.3500004	108	.80000001	160	140.5	4.25														1.35	14.35		58.5	51	107.5	142
32672524	14589313	24847650	1	1	75	117	90	100	28	100	8	41	141	26.950001	8.3999996	303.5	8.9499998	2.9000001			14.5	16	101	8.9499998	110.5	9.6000004	98.5	141.5	5.9000001	.015	.105	.26499999	.85500002	6.5799999			.64999998		.30000001		678		1.05	11.3	34.099998	26	116	88
32675791	10192748	21713055	1	0	84	156	74	107	18		2	57	136	27	9.1000004	212	.5	3.4000001			13	30	18		98	.60000002	128	136	4.5	0	.0099999998	.079999998	.34	.029999999	2	0		0					1	11.1	33.900002	34	228	18
32684125	14186985	23479326	1	0	77	213	79	116	21.5	96	4	37	139	37.799999	12.5	67	7.8000002	3.2			17	18	29	8.3999996	108	1.1	155	139	4.4000001														1.1	13.3	29.1	61	182	75
32686570	17203614	28070491	1	1	60	155	48	78	13	97	5	44	134	29.9	9.5500002	161	6.4499998	3.8			18.5	22	54	8.5	101.5	3.1500001	125	136.5	4.4499998														1.15	12.65	82.900002	11	64	24	110
32697936	19962126	23209050	1	0							11	70	138	32.75	9.75	254.5	8.25				15.5	34	36	8.8500004	100.5	1.15	153	142	6.8499999												461		.80000001	8.8000002	31.4
32716634	11390252	21331972	1	0	87	79	65	71		92	8	55	148	42.900002	13.9	296	16.1				19	25	27.5	9.25	105	1.1	207	148.5	3.9000001														1.2	12.85	45.450001
32720840	19890872	25559601	1	0	67	124	51	77	16	100	4	40	137	28.85	9.3500004	220.5	12.35				9.5	23	16		110.5	.89999998	105	139	4.3000002	.038699999	.4386	1.9866	.64499998	9.7910995							147		1.2	13.3	31.549999
32721794	14077750	27091552	1	0	95	151	71	89	15	100	6	38	142	25.5	8.5	123.5	14.25	3.1500001			21	14.5	87.5	7.6500001	114.5	3.95	157	144	4.5	.02	.079999998	2.8900001	.41999999	6.1700001			.30000001						2.8499999	31.4	26.25	18	46	60.5
32723081	15620990	21184792	1	0	89	109	55	71	18	100	5	25	139	29.799999	9.8000002	340	5.8000002				17	25	21		101	1	84	139	4.0999999
32747022	18672143	29303393	1	0	80	90	34	50	16	100	9	78	135	31.4	9.9499998	215.5	16.1				17	25	41	8.8999996	94.5	6.1999998	132	135.5	5.6500001	.1	.37	3.5699999	.37	9.9300003			1						1.15	12.5	39.099998
32754943	12019744	22874241	1	0	62	120	70	88	19.5	98	3	30	137	34.049999	11.05	183.5	11.1	4.3000002			16.5	25	16	9	101.5	.85000002	122.5	138	4.25	.039999999	.050000001	1.24	.88	9.6000004			.80000001						1.7	18.5	35.700001	26	99	28
32780928	13258859	20303600	1	0	57	89	72	76	16		6	38	133	43.650002	14.8	213	13.3	4.1999998			18	19	14	8.6000004	101	1	166.5	134.5	4.0500002	.029999999	.0049999999	.86500001	.81	11.53			.64999998						1.05	11.35	87.300003	163.5	88.5	373.5
32787832	16068510	24721272	1	0	97	105	64	73	16	97	7	46	127	27	8.6999998	393.5	14.2				9.5	29.5	19.5		94	.85000002	121	128.5	4.3000002														1.6	17.700001	30.799999
32801563	17540568	21779007	1	0	84	116	51	69	11	100	4	37	138	27.5	8.8500004	184	19.049999				7	26	18	8	110.5	.85000002	88	139	4.25												257		1.25	14.5	37.549999
32806377	10909568	29114446	1	0	77	96	26	34	18	99	5	35	140	33.5	10.9	188.5	21.35				20.5	17	66.5	7.9000001	109.5	2.45	121.5	142	5.0999999	.0288	.0096000005	1.4680001	.57099998	16.687599	0	20		2					1.2	13.3	25.200001	15	29	35
32819129	18052885	20337187	1	0	89	140	92	101	20	100	6	76	139								10	21	37	9.6000004	113	1.4	202	139	5
32843470	13696506	23562527	1	0	80	103	54	72	16	100	6	36	134	26.799999	9.4499998	146	16.200001	2.5			9	21	19		109.5	1.45	93	136	4.9499998												198		1.2	14.25	27.799999	33	58	50	131
32866638	10297774	24618472	1	0	70	142	57	81	22	100	10	29	130	24.1	7.3499999	213.5	24.35	3.9000001			33	14	88	10.35	86	3.55	125	132.5	6.25	.039999999	0	1.05	1.88	21.790001			4.5		.1				2.25	24.65	29.1	4743.5	288.5	7948
32867219	16086976	26091373	1	0	124	163	82	100	30	100	14	21	136	30.65	11	167.5	12.85				13.5	26.5	28	8.8000002	102	1.25	180.5	137.5	4.4499998	.0296	.0592	1.3171999	.42919999	12.9648									7.8000002	60.75	63.599998	27	141	28
32878620	17682234	20160299	1	0	71	96	50	60	15	100	4	35	140	37.799999	12.5	109.5	7.25				17	28	30	8.9499998	100	1.2	195.5	140.5	4.5999999	.03325	.063000001	1.3715	.39774999	5.3874998									1	11	27.700001
32897065	13723259	28535149	1	0	80	114	63	83		100	4	52	131	23.450001	8.1499996	277	9.25	3.5	2.9000001	6.4000001	28	16.5	96.5	9.0500002	97	9.6499996	89	135	5.3000002	.02	.12	1.0599999	.76999998	8.04									4	43.049999	62.25	19	85	36
32930311	14810971	23543121	1	0	121	76	49	56	28		8	26	134	28.4	9.4499998	209	17.299999				12.5	21	15	8.1000004	101	1.05	245	135	4.9499998	.039999999	.43000001	4.27	.94999999	16.030001			.60000002				219		1.15	12.2	24.75
32941769	15316284	26941647	1	1	87	90	51	63	16	99	9	44	140	33.150002	10.75	171	24.65				15	20	18		107	1	134	140	4.1500001	.039999999	.28999999	2.52	1.04	15.02			1.8				390		1.4	15.6	29.549999
32959861	19986880	28386154	1	1	109	103	45	65		98	12	35	129	34.099998	12.2	274.5	11				19.5	25	36.5	9.8999996	90.5	1.6	179.5	130.5	4.1999998	.011	.011	1.0779999	.34099999	9.5480003									1.3	14.5	59.700001
32975599	14118036	20523455	1	0	71	78	48	56	25		9	55	133	29.200001	9.6499996	446.5	25.450001				15.5	24	36	7.8000002	98.5	1.5	191.5	133.5	5.0999999	0	0	.80400002	.80400002	17.688	0	2		1			808		4.5999999	42.700001	41.400002
32976412	10265482	29476567	1	0	110	113	67	77	15.5	96	6	40	140	51.5	16.15	275.5	11.7	3.4000001			17.5	34	75.5	9.3000002	98.5	1.85	322	145	4.6999998														5.4000001	61.25	48.049999	19	86	47.5
32983523	19287295	24086115	1	1	108	68	64	65	25		12	64	138	34.549999	11.4	279	17.950001				18.5	17	20.5	7.5999999	104	1.85	247.5	139.5	5.0500002	0	.41	4.7199998	1.4400001	13.74		8		1					1.35	14.65	87.900002	370	54	495
33008524	11080635	20288647	1	0	76	104	46	68	18		4	34	136	27.450001	8.4499998	208	16.85				11.5	24.5	22	7.8000002	106	.60000002	113	136	4.6999998	.029999999	.15000001	2.71	.58999997	11.41			.69999999				201		1.25	13.45	25.85
33011126	18016615	26554704	1	0	87	164	93	117	12	100	4	37	136	32.950001	11.55	219.5	15.15				8	25	14	8.1000004	109.5	.80000001	87	136	4.4000001														1.3	15.3	35.200001
33022839	17396354	20445277	1	0	80	139	68	65	24	90	7	36	138	26.700001	8.75	162.5	11				14.5	20	102	7.5999999	111.5	2.45	148.5	141	5														1.1	13.1	38.799999
33031329	15894036	25600846	1	0	119	99	84	88	23	99	4	44	144	44.650002	13.7	183	8.8500004	3.3			18.5	31	26	8.5500002	101	1.6	152.5	146	4.8000002	.048999999	.266	2.2820001	.69300002	3.71									1.85	19.75	75.25	33.5	83	42
33060278	18563692	22931062	1	0	88	133	73	92	14	100	1	31	138	37.650002	12.35	285	14.2				13.5	26	16.5	10.7	105	.80000001	129.5	139	4.5999999												436		1.2	13.75	43.650002
33070331	15474097	23196085	1	0	87	114	58	77			1	32	130	30.200001	10.25	135	6.6999998				7.5	32	12	8.6999998	96.5	.44999999	137	131.5	4.4499998														1.1	11.6	27
33073214	15219352	23126169	1	0	136	151	81	97	42	92	6	36	137	34.200001	10.5	182	10.8				16	25.5	16	7.75	101	1.05	156	137.5	4.1999998																	74	106	77
33102601	11212692	28948855	1	1	108	139	74	90	7		11	33	138	27.75	8.9499998	206.5	12				13.5	23.5	13	8.1999998	103	.75	123.5	139.5	4.4499998														1.05	11.35	64.400002
33106240	14636657	20510139	1	1	92	95	44	58	14	97	9	29	135	28.4	9.0500002	167	18.950001				9	23.5	16.5	8.6999998	104	1.05	96	135	4.3499999	.050000001	.19	3.1500001	.68000001	11.63			.69999999				168		1.6	17.6	36.75	16	75	59
33117192	17161688	21545307	1	1	84	107	71	82	16		11	37	135	40.200001	12.8	98	9.5				9	28	16	8.5500002	107.5	1.15	96	138	4.5	.018200001	.1547	1.5925	.3003	7.0342999							166		1.45	16	33
33121909	13916006	28736973	1	0	81	122	77	92	14	100	5	35	136	27.5	10.2	111.5	12.05				8	25.5	11	8.1999998	110	.94999999	104	138.5	4.0500002												198		1.45	16.4	37.900002
33144156	11387455	29897870	1	0	80	95	56	71			2	41	140	23.700001	7.9499998	198	11.1				14.5	23.5	21.5		106.5	1.45	79	140.5	4.1500001	.02	.13	1.48	.20999999	5.0100002			.89999998				255		1.45	15.45	25.799999
33145101	12515935	20737832	1	0	68	127	63	79	19.5	100	2	30	143	40.450001	13.05	177.5	8.8999996				14.5	29.5	18	8.8999996	103.5	1.45	118	144	3.5														1.3	14	30.9
33168247	14086583	20899737	1	0	71	119	49	71	14		4	22	138	30.549999	10.05	258	11.4				13.5	25.5	20	9.3999996	98	.94999999	166.5	138	4.1999998														1.2	12.8	54.25
33196019	19480985	27592726	1	0	77	149	68	92	14	92	2	36	134	19.5	6.1999998	413	13.7				15	23	60	8.3000002	96	5.5999999	143	134	4.1999998														1.4	15.1	25.450001	20	92	20
33220653	18734883	21664835	1	0	91	114	52	71	18		8	39	132	31.5	10.35	193	12.75				11.5	23.5	23.5	8.8999996	97	1	111	132.5	4.6999998	.02	.14	1.9	.88999999	12.43			1				237		1.35	14.7	35.549999
33227606	17399377	27309502	1	0	102	116	80	93	22	93	3	32	142	32.700001	10.1	191	9.8999996	3.7			14	36.5	35.5	8.5500002	93	.64999998	134.5	143	4.8000002	.02	.035	1.255	1.155	7.23	0	8	4.5	2	4.1999998				1.15	12.25	32.450001	6	34	19
33269610	11172056	22795763	1	0	58	96	43	55	22	93	6	26	135	31.200001	9.75	186	6.8499999				14	29	39	8.3000002	98	1.15	90.5	136	5.0500002	.045000002	.108	3.7980001	.495	4.5539999									1	10.5	27.799999
33273368	10672760	29544909	1	0	81	150	83	102	20	95	6	21	136	32.299999	10.5	326	15.95	3.4000001			12.5	24	22.5	9.1499996	102.5	1.55	133.5	137.5	4.25	.039999999	.090000004	1.6	.12	6.9699998			.69999999				342		1.35	14.3	81.699997	26	85	33
33281088	10039708	28258130	1	1	76	81	43	51	18	99	8	38	139	23.5	7.3499999	192	10.2	2.2			18	9.5	48	7.0999999	117	2.3	213	142	4.0999999	0	.059999999	1.99	.83999997	4.54			1.2				204		1.1	11.85	84.5	77.5	245	132
33281149	18996386	20040940	1	0	87	130	77	89	20	96	2	18	139	25	8.1000004	318	6.8499999				9.5	35	13	9.0500002	99.5	.85000002	153	140	3.75	.0309	.3197	.94300002	.28815001	5.27525									1.85	19.85	43.75	25	270	29
33301207	18020891	24538069	1	0	64	146	49	72			5	24	148	29.75	8.9499998	269.5	6.6999998	2.2			14.5	19.5	39	7.1500001	115.5	1.35	191.5	149	3.5														1.3	13.6	27.299999	74	94.5	91
33312119	16471602	26610742	1	0	105	175	71	100	16	97	7	38	136	30.4	10.35	262	18.4				11.5	26	12.5	8.5	103.5	.5	169.5	137	3.6500001
33312436	13029938	21446172	1	0	88	95	46	60	9	100	2	40	140	29.85	9.75	165	18.950001				13.5	26	14	8.6000004	105.5	.60000002	122.5	140.5	4	.0308	.1078	1.8942	.46200001	12.8898							300		1.25	14.25	32.049999
33312557	10102878	20265910	1	1	130	114	82	93	27.5	85	12	67	135	40.799999	13.45	217	31.25	2.4000001			15	18	30.5	7.3000002	108	1.85	254.5	136	5.0999999	.035	.02	2.4849999	2.085	24.9	0	5	1.7	1			599		1.6	17.65	41.799999	30.5	46.5	132
33316192	10834132	23607054	1	0	121	159	63	89	16	100	11	49	150	13.55	4.1500001	191	21.049999	2.5999999			22.5	21.5	137.5	7.5999999	106.5	6.0500002	300	150.5	4.3000002	.02	0	3.2650001	.85000002	19.41			1.3		.89999998		241		1.65	18	25.450001	36	44	34
33321724	12519699	28579091	1	0	75	145	106	118	26	99	9	34	131	29.25	9.9499998	318	13.7	2.9000001			21.5	19.5	79.5	7.9000001	101.5	3.8	267	139.5	3.9000001	.053399999	.071199998	1.1569999	.72979999	15.8064									1.25	14.65	95.150002	97	59	137.5	23
33370256	10912090	28929485	1	0	118	150	74	95	20	100	6	35	145	21.549999	7.6500001	53.5	.25				17.5	16.5	129.5	6.75	112.5	3.9000001	138	146	4.3000002	0	0	.20999999	0	0	0	0		0			179.5		1.25	13.2	33.25	79.5	241.5	599.5
33378526	12134533	22360444	1	0	86	129	85	95	17	100	7	21	139	35.700001	12.25	227	15.6	3.2			17.5	26	15.5	8.3500004	104	1	263.5	144.5	3.6500001														.85000002	9.25	47.200001	51	84	160
33387255	16990881	23778782	1	0	104	64	37	48	22	94	7	13	132	41	13	326.5	14.8	3.3			16	19.5	22	8.1999998	104.5	.85000002	292	134.5	3.6500001														1.2	12.7	48.700001	39	71	72
33387419	16147477	28763964	1	0	94	103	52	66	13		7	38	129	25.700001	8.8999996	209.5	9.25				12	23.5	31	8.8000002	100	1	129.5	130	4.3000002												324		1.45	16.200001	43.349998
33389727	14365542	23635847	1	0	94	113	66	85	22	96	8	31	136	40.200001	14.2	135	9.1000004				15	26.5	20	9	101	1.2	162	138.5	3.95														1.5	16.299999	101.95
33420878	11428113	28146340	1	0	164	177	71	97	31	100	2	62	133	25.5	9.3999996	106.5	.55000001	3			12.5	22	12.5	7.5500002	106	.55000001	204.5	136.5	4														1.3	14.55	31.15	61	148	66
33428599	16868689	23430945	1	0	60	128	69	86	16	96	5	40	137	36	12.2	166.5	10.6	3.8			17	17.5	50	8.6000004	105	3.3499999	202	139	3.75	.029999999	.22	.88	.44	5.6300001			.30000001				481		1.1	11.65	30.049999	12	63	20
33435455	18883268	27571204	1	0	80	100	56	72	14	100	4	25	134	35.099998	12.1	191.5	10.75	3.5999999			13	26.5	9.5	8.3000002	100	.89999998	114	135.5	3.8	.046399999	.1044	1.624	.93959999	8.8856001									1.15	12.45	35.950001	30	72	39
33443524	10865559	21611940	1	1	90	187	143	157	21.5	96	13	39	134	37.5	12.85	252	6.9499998				13.5	27.5	46	8.8999996	98.5	1.1	137	136.5	4	.035500001	.099399999	1.3206	.32659999	5.3179002									1.5	17	84.150002
33452209	17487785	24379633	1	0	80	109	68	80		92	10	25	143	31.950001	9.8000002	111.5	15.3				10.5	22	15		112	1.2	109	143	4.5	.039999999	.12	2.48	.75	9.9799995			1				270		1.55	16.799999	32	9	74	31
33457109	19373075	21309388	1	0							3	32	144	25.5	7.5999999	365	9.6999998				15	17	13	7.6999998	112	.89999998	83	144	3.9000001	.059999999	.14	2.6199999	.55000001	6.3000002			.40000001						1.3	14.4	33.099998	16	93	25
33475340	18701564	24738661	1	0	89	104	56	71	15	100	10	53	138	31.85	10.7	220.5	12.55				8	22	15.5	7.9000001	114.5	.80000001	104	140.5	4.3000002	.0352	.088	1.4168	.1232	7.1279998							200		1.6	17.299999	40.900002
33492114	13509135	24088245	1	0	84	100	57	73		100	12	30	137	39.049999	13.5	84	7.8499999				15	22.5	28	8.8500004	104	1.15	114.5	137.5	3.75	.0088999998	.0178	.4183	.21359999	8.2325001									1.4	15.15	44.799999	19	91	26
33494608	14567773	27494253	1	0	84	63	56	58	5		14	57	142	30.4	10.05	129.5	11.8				21.5	19.5	48.5	8.1499996	106	2.55	412.5	144	3.95	.02585	.028100001	.93110001	.48660001	10.3379							428		4.0500002	39.599998	58.650002	1066.5	106.5	1528.5
33506461	12270488	29879204	1	0	80	94	51	63	20	100	10	47	138	31.25	9.5500002	93	11.9				10	22	56		107	2.3499999	113	138	5.5														1.1	12.4	28.6
33508848	13899061	21892037	1	0	56	164	80	99	18	100	4	44	140	39.799999	13	159	15.3	3.3			11	29.5	27.5	8.25	106.5	1.15	123	142	5														1.35	14.6	104.5	16	74	17
33521216	17409654	23215460	1	0	88	93	46	62	14	100	6	47	137	31	10.1	154.5	7.4000001				11.5	30	20	8.1999998	99.5	2.05	135.5	138	3.9000001	.024900001	.049800001	.81339997	.2739	7.138									1.55	17.450001	38.299999	101	168	155	55
33552034	19836795	25062453	1	1	87	105	47	63	18		12	37	137	26.799999	8.6000004	100.5	13.75				15.5	24.5	19	10.1	105.5	1.1	138	139	4.5999999	0	.064999998	.30500001	.064999998	13.48	0	8.5		1			128.5		1.4	81.050003	88.349998
33559702	10613188	20883139	1	0	82	100	51	66	11	100	3	31	136	34.400002	12	211	10.65				11.5	27.5	12		102.5	1	97	137.5	4												390		1.4	15.75	30.1
33576008	17803638	22375282	1	0	87	134	66	81	22	100	6	45	139	39.849998	12.8	194	6.8000002	4.0999999			17	18.5	15.5	8.6999998	109	1.35	147.5	140	4.5999999												358		1	11	30.75	11.5	77	28.5
33607764	17168032	22498685	1	0	84	142	74	97		100	1	31	136	27.700001	8.6999998	331	24.049999				14	22.5	9.5		107	.60000002	124	136	4.5	0	.49000001	4.1500001	1.22	18.299999	0	0		1			345		1.35	14.9	34.799999
33610519	11647150	25021798	1	0	62	116	63	76	18	100	7	35	138	36.950001	11.95	92.5	8.5	3.8499999			10	23.5	19.5	8.6999998	106	.75	167.5	138.5	5.3499999	.059999999	.15000001	1.46	.70999998	4.8200002			.30000001						1.1	11.8	30.200001	21.5	51	43.5
33618765	15544210	22948284	1	0	78	121	57	82	14	100	10	39	138	30.4	10.7	116.5	10.85				13.5	20	19		111	1.05	116.5	139.5	4.3499999												179		1.4	15.85	42.099998
33655691	10835634	24118295	1	0	88	93	49	65		100	7	54	142	30	10.25	190.5	10.35				10	23.5	18	8.1000004	114	1	72	142	4.5												258		1.45	16.15	30.799999
33659612	15113698	26738508	1	0	116	126	80	92	12		12	72	127	37.5	12.3	166.5	12.45	2.5999999			21.5	16	41.5	7.6500001	99	2.2	242	130.5	4.4000001												303		2.55	27.6	53.450001	122.5	57.5	374.5	290
33680639	10248673	28164505	1	0	89	89	47	61	13	100	4	25	138	40.450001	13.55	205.5	10				16	24.5	21.5	8.9499998	102	1.35	117.5	139	4.1999998	.0297	.0098999999	.45539999	.62370002	8.7812996									1	11.1	31.1
33682689	17957832	21164559	1	1	122	129	79	97			12	76	136	51.700001	17.15	283.5	23.1				19.5	14	16	8.5500002	102	2.45	235	136.5	5.5	.090000004	.0099999998	1.035	1.165	20.48			1.4		.1				1.1	11.95	79.150002	135.5	44.5	566
33686033	12323804	24357701	1	0	95	126	89.5	105	17	97	2	31	138	33	11.1	168	11.85				13	21.5	16.5		104.5	.64999998	120	138	4.0999999	.039999999	.115	1.02	.57999998	10.045			.60000002				310		1.25	13.75	41.349998	20	74	30
33714586	11180585	20551749	1	0	117	97	70	76	16	100	9	18	131	27.950001	9.1000004	398	22.6	2.8			13	26.5	13	9.3999996	101.5	.64999998	93	134.5	4.4499998												231.5		1.35	14.8	35.25	15	46	65	16
33717840	14355702	20270231	1	0	98	173	95	123	14	99	2	20	143	38.700001	12.6	142	5.3000002	3.3			15	21.5	21	8.5500002	108	1.35	106	144	4.1500001														1.1	11.7	47.700001	16	88	41
33733462	12172562	25942839	1	0	69	89	58	65	24	93	8	54	140	30.15	9.1499996	387	9.3000002				14.5	36.5	96	9.3000002	93.5	2.75	109	140.5	4	.0098999999	.13860001	1.2375	.4752	8.0388002									3.4000001	32.299999	40.5	15	80	20
33741168	14729124	22996466	1	0	82	135	105	114	20	100	12	62	133	39.75	13.2	219.5	16.700001	3.3499999			16.5	15.5	47.5	8.0500002	105	3.2	136	135.5	5.75	.029999999	0	.31	1.08	17.9			.80000001						1.15	12.5	103.85	146.5	42	437
33743115	14027466	22709239	1	1	105	120	72	83	22	96	5	39	130	31.200001	10.85	124	4.9000001	4.0999999			14	18.5	18.5	8.25	101.5	.85000002	258.5	133.5	4.6500001	.015	0	.44499999	.17	2.9000001	0	9		1					1.5	16.5	38.5	15	66	13
33763941	13106510	22076368	1	1	88	102	62	78	20		10	55	140	31.85	10.55	221.5	29.1	3.9000001			12.5	21.5	14.5	8.6000004	106	1.1	108.5	142	4.5500002	.059999999	.07	2.1800001	.81999999	22.24			1.8				240		1.55	16.549999	28.799999	8	37	51	38
33825848	11862758	26654098	1	1	93	148	94	114	22	100	7	37	138	42.200001	14.95	289	20.700001	3.3499999			22	17	10	8.25	102	.85000002	185	140	4.0999999	.079999998	.02	1.55	.13	11.71			2.5						1.25	13.65	104.35	156.5	79.5	384
33844447	10907886	23137855	1	0	77	103	46	68	13	100	10	36	135	35	11.2	110.5	15.95				12	23	36	8	104.5	.75	115.5	137	4.9499998	.0099999998	.02	1.67	.49000001	9.6899996			.80000001				464		1.45	15.5	27.200001
33853255	16175900	20589785	1	0	88	108	55	73		100	8	35	139	38.599998	12.85	167	6.8000002	4			16.5	24	40	8.9499998	103.5	2.5	215	139	4.6999998	.038400002	.1856	.97280002	.2176	4.9856									1.1	12.65	60.349998	18	28	20	7
33857636	13812880	22016286	1	0	74	114	52	72		100	9	40	138	30.5	10.4	181	14				13	22.5	12		105	.60000002	125.5	140	4.4000001	.029999999	.12	2.52	.81999999	10.57			.60000002				274		1.05	11.75	48.299999
33868204	11296318	26765003	1	0	95	110	67	78	22	93	6	44	139	35.450001	11.8	273.5	10.45				12.5	26	27	10	106	.69999999	181.5	140.5	4.4000001	.047499999	.057	.67449999	.2755	8.4455004									1.95	20.75	54.75
33869971	15421505	29495842	1	0	120	74	42	51	19.5		16	35	141	33.799999	11.1	163	5.8499999				12.5	27	37.5	8.3000002	107	1.15	107.5	142.5	4.0500002														1.25	14.35	85.349998
33873249	16666270	22918316	1	0	61	113	52	67	19	98	1	25	135	37.700001	12.55	284	13.5	3.8			14.5	26.5	18.5	8.8999996	100.5	.80000001	127.5	137.5	4.0999999	.046149999	.0766	1.4921	.37735	11.51565									1.1	12.9	56.349998	13	77		33
33897341	19033110	23390717	1	0	80	128	57	76	14	100	7	33	138	26.4	9.3500004	204.5	9.8999996				11	30.5	24	10	103.5	.85000002	112	139.5	4.3499999												211		1.35	14.95	32.849998
33897581	12065081	24571829	1	1	105	126	82	95	28	94	1	32	125	29.9	9.8999996	347	15.25	3.05			19	21	19.5	8.6499996	91.5	.85000002	102.5	127	4.1500001														1.3	14.15	36.75	84.5	153.5	113	41
33905519	17760392	27407944	1	0	80	102	57	73	15	100	1	42	134	29.4	10.05	233.5	13.05				10.5	20	12.5	7.6999998	109	.89999998	83	134.5	4.9000001														1.25	13.85	26.85
33906089	12323119	25135506	1	0	90	115	50	69	29	92	10	52	139	37.599998	11.9	230	15.85	3.9000001			22	16	48.5	7.5999999	106	2.0999999	260.5	139.5	4.75	.039999999	.02	.66000003	1.27	14.48			.5						1.2	12.9	27.799999	14	65	18
33919685	14387504	21157714	1	0	111	161	92	118	14		2	36	141	31.5	10	170.5	19.15				11.5	20.5	18		114.5	1.15	76	142	4.4499998												206		1.35	14.5	31.75
33941474	11763018	24468405	1	1	71	125	60	78	9	98	7	29	136	32.25	10.55	227	13.15				15	26.5	19.5	8.6000004	101.5	1.05	101.5	138	4.1999998	.050000001	.23	1.73	.75999999	11.79			1.2				288		1.2	12.85	30.950001
33951177	16724925	28401153	1	1	80	95	60	73	16		12	32	138	39.700001	13.15	109.5	23.85				10.5	22.5	20	7.4000001	105.5	1.25	111	138	5	.07	.02	1.4	.80000001	21.389999			.69999999				237.5		1.3	14.35	36.599998
34015336	11213546	26189768	1	0	84	157	73	97	19	99	11	35	129	29.200001	9.1000004	271.5	6.3000002	2.7			18	14	45	8.8500004	100	1.3	429	134	5.0999999	0	0	.41	.22499999	5.6149998		16.5		2	.40000001				1.1	11.4	20.299999	20	140	37
34028253	12822417	29370917	1	0	97	119	77	87	22	93	9	43	136	48.799999	16.299999	168	15.35				16	19	29.5	8.8000002	108	1.55	238.5	139.5	4.9000001	.0513	.1026	.90630001	1.1628	14.8941							249		1.05	11.3	56.950001	281	70	352
34035080	13336130	22317515	1	0	79	175	90	117	24		4	57	137	31.9	9.3000002	396	20.700001	3.0999999			11	21	27.5	8.4499998	107	1.45	207.5	139	4	.02	0	.51999998	1.1799999	18.780001			.89999998						1.1	11.4	22	19	70	29
34036320	14023270	20811163	1	0	94	160	96	108	21	88	2	39	141	46.599998	14.25	162	5.8499999				11	37.5	23.5	8.8000002	100.5	1.1	131.5	143	5.3499999	.0148	.096199997	1.2802	.73259997	5.2687998									1.1	12.15	34.549999
34038882	15289580	20702345	1	0	99	138	86	98	20	89	4	48	142	23.5	8.3000002	29	4.0999999	3			13.5	30.5	42	9.5	103	1.4	165	142.5	4	0	0	.47350001	.3795	3.2284999	0	.5		0					1.2	13.1	26.5	35.5	98	66.5
34042780	18893120	20278996	1	0	142	137	81	92	28	97	9	24	138	48.049999	15.9	223	14.95	4.6500001			17.5	23	8.5	8.6000004	102.5	.94999999	179	138.5	4.0999999	.07	.079999998	1.24	1.28	14.56			.5						1.25	13.6	29.85	30.5	53	39.5
34043042	13871099	21251914	1	0	60	131	52	73	16	100	5	37	134	33.450001	10.45	188.5	13.85	3.9000001			11.5	22	26.5	8.25	102.5	1.55	326	135.5	5.9000001	.039999999	.015	1.61	.69499999	12.61			.69999999						1.1	11.85	26.1
34077199	17096102	20953238	1	0	84	119	69	81	26	94	7	47	135	35.650002	10.6	270.5	14.45	3.7			20.5	14	71.5	8.6499996	108	3.8	249	138	5.4499998	.029200001	0	.77380002	.42340001	13.3736									1.1	12.15	37.599998	18	103	16.5
34084478	10785608	28290632	1	0	93	101	80	43.5	19	94	10	58	138	35.5	11.75	170.5	14.45	3.9000001			15	22	38	7.25	107.5	1.6	188	140	5.5500002	.04755	.01585	1.44955	.49000001	13.8389							358		1.25	14.05	22.65	170	58	348
34086829	17237928	26689098	1	1	108	88	51	63	16	100	11	37	143	26.6	9.1499996	104	7.9499998				17.5	22.5	15	9.4499998	111.5	1.15	143.5	148	4.0999999												147		1.45	15.7	56.650002	75	37	261	322
34112958	19112585	27838789	1	0	69	141	84	104	22	100	13	36	136	46.200001	14.9	229	16.5	3.8			14.5	16.5	36	8.5	106	1.6	169.5	137.5	4.25	.039999999	.055	1.3200001	.77999997	13.215			.60000002						1.15	12.6	86.949997	107	45	122
34115685	19693734	24091874	1	0	76	105	49	65	11	90	4	34	139	27	8.6999998	222.5	14.5	3.4000001			11	21.5	14.5	8.3000002	107.5	1	82	139	4.5999999	.059999999	.22	1.8200001	.44999999	10.43			.80000001				329		1.65	18.200001	21.450001	18	68	33
34134124	11197384	28675100	1	0	76	163	61	91	15	100	7	39	135	29.450001	10.5	246.5	10.75				10	22	13		109.5	.85000002	124	135	4.6999998												193		1.25	14.2	39.049999
34146500	10042377	23081187	1	0	79	96	71	76	19		1	33	127	34.549999	11.8	196.5	6.1999998	3.3			15.5	24.5	23.5	7.3000002	92.5	.85000002	95.5	128.5	4.0999999														1.15	12.2	49.150002	39	78	44.5
34168695	19326654	25280516	1	0	113	124	58	85	16	97	7	44	142	37.75	11.3	261.5	6.6999998				10.5	39	70	8.1499996	98.5	1.8	80.5	144	3.8499999	.0074	.0148	.44400001	.82139999	6.105									1.1	12.15	28.4	95	82.5	36
34179651	16020425	26973298	1	0	88	160	63	95	17.5	100	9	48	144	31.9	9.8999996	302	13.05				15	32	49	8.3999996	98	1.25	210	145	4.3000002														1.65	17.85	50.900002
34230893	15174548	29440599	1	0	114	158	88	108	30	89	6	54	134	32.599998	10.45	102.5	13.7	3.8			31	18	41.5	8.1999998	93	4.3000002	127	138	4.6999998														2.4000001	25.4	90.400002	422	248	1110	30
34269559	12036721	24443695	1	0	86	83	46	59	21.5	98	9	58	141	31.1	10.05	221	23.049999				17.5	22	48	8.1499996	102.5	1.85	157.5	142	4.6999998	.07	.050000001	.56	.07	17.559999			.89999998		.2				1.3	14.25	41.450001	22	63	18
34276548	11880433	28764595	1	1	96	147	80	122		99	10	31	137	35.150002	11.95	150	13.15	3.9000001			15.5	22.5	16	8.6499996	105	1.1	131	138	3.95	.029999999	.0099999998	1.54	.47	13.43			1.2				83		1.6	17.1	38.700001	17	63	13	65
34300249	14384786	25112098	1	0	88	175	96	117	20	99	3	34	146	34.150002	11.15	185.5	14.75	3.5999999			10.5	20.5	22.5	8.6499996	115	.60000002	105.5	146	3.7	.02	.0099999998	.38	1.16	15.92									1.1	11.95	28.200001	35	97	34
34301270	15949588	22628369	1	1	141	128	117	121	38	98	13	43	138	30.5	9.8500004	181	11.15	2.3			26	20.5	65.5	8.6999998	106	1.65	350.5	150	4.6500001	0	0	.69999999	.74000001	6.4299998			.40000001						1.65	17.85	111.6	310	107	849
34309408	13628670	25006694	1	0	88	96	48	63	14	99	6	51	138	25	9	170	9.6000004				11	25	20.5		108	.89999998	103	138	4.1999998														1.3	15	38.400002
34332623	19241223	22886040	1	0	92	124	54	76	22	100	3	45	138	26.85	8.6999998	111.5	11.1				10	23.5	12.5		106	.5	76	138	4.1500001	.02	.050000001	.83999997	.36000001	7.8800001			1.1				230		1.55	16.75	33.599998
34340350	13973483	27373128	1	0	55	99	40	58	21	100	1	39	136	30.950001	10.1	230.5	10.55				12.5	20.5	12.5		106.5	.75	78	136.5	4.1500001	.050000001	.31999999	1.37	.64999998	10.43			.60000002				316		1.35	14.65	28
34368447	14879815	22547406	1	0	60	134	40	72	16	100	7	37	140	26.6	9.3500004	71	4.8000002	3.5			16	21	16.5	8.8000002	107	.80000001	189.5	140	3.8	.028650001	.2723	.78205001	.32570001	4.9233499									1.4	15.25	37.049999	12.5	71.5	25
34372379	18703566	24527862	1	0	114	132	61	88	24	95	4	34	134	30.15	10.1	576	7.6500001				19	25	45.5	8.25	96	2.8	237	135.5	4.5500002	0	0	1.267	.2235	5.4074998	.5	11.5		0					1.25	14.45	28.25
34394784	16889414	27000721	1	0	117	114	95	100	22		11	49	133	18.700001	6.5	192.5	19.700001				15.5	19	61.5	7.9000001	104	1.5	295	135	4.5												219		5.3499999	59.349998	60.150002
34395981	12380064	20613583	1	0	95	122	65	85	15	97	8	36	136	34.450001	11.55	152	12.9				15	20	15		107	.85000002	134	136	4.3000002	.029999999	.14	2.73	.23	9.8000002			.5				186		1.3	13.95	48.700001
34397265	16033728	22191993	1	0	89	88	74	78	30.5	97	4	53	117	43.549999	13.75	322.5	12	2.75	2.25	5	12.5	26.5	24	7.8000002	96.5	.80000001	431	130.5	4.6500001	.0447	.0678	1.24375	.63295001	9.8320999									1.05	11.3	30.450001
34437962	17130391	26782296	1	0	94	90	43	56	21	91	10	37	143	29.200001	9.8000002	135	29.75				13.5	20.5	12.5	9.25	111.5	1.5	141	143.5	4.8499999	.064999998	.1	6.4349999	1.4349999	28.584999	0	1	1.2	0			136.5		1.75	18.549999	48.049999
34439038	18920385	22159655	1	0	76	95	56	65	25	93	5	37	137	48.150002	15.05	156.5	9.5				12	30	22	8.8999996	102	1.25	204.5	139.5	4.6999998														1	10.9	30.5
34456956	17245356	26603791	1	0	100	103	52	74	17		10	49	138	35.450001	11.8	306	13.2	3.8			13.5	22	27.5	8.4499998	103	1.65	159	138.5	4.5500002	.039999999	.029999999	1.4299999	1.12	9.4899998			.5						1.3	14.15	89.699997	10	50	28
34461495	13294307	27068378	1	1	118	112	61.5	83	20		8	52	138	37.450001	12.45	167.5	15.1				20	17	36.5	8	106.5	1.85	218	139	4.4000001	.022949999	.0151	1.1337	.46145001	13.44565									1.2	13.8	46	399.5	67	780
34475164	16755805	20614182	1	0	80	110	51	67	15	100	5	39	138	24.75	8.8500004	127	10.45				10	23.5	17.5	8.3999996	110	.85000002	112	139.5	4.0500002	.0348	.1508	1.8559999	.1856	9.3612003							157		1.55	16.9	29.549999
34510269	15421218	28574253	1	0	78	122	52	72		100	7	34	138	33.200001	11.05	166	13.9				11	25.5	27.5	10.1	110	1.55	134.5	141	4.5												196		1.25	13.1	47.349998
34515997	15632290	20808399	1	1	90	88	47	60	23.5	98	10	46	140	29.9	9.1499996	209.5	23.200001				11.5	22	20	8.8999996	108	1.8	132.5	141.5	4.9000001	.090000004	.059999999	3.49	1.6799999	24.5			.89999998				250		1.75	19.15	67.25	8	46	51
34526707	12918606	29522161	1	0	85	75	35	47			10	51	138	28.200001	10.3	141	17.25				10.5	21.5	15.5	8.6999998	111.5	.64999998	144	139	4.3000002	.020950001	.28665	1.3482	.73250002	18.5686							121.5		1.6	17.950001	51	25	38	56	102
34569613	19008251	25959290	1	0	99	132	100	115	17	98	5	53	138	42.450001	13.85	208.5	14.65				14	27.5	11	8.25	102	1	109.5	138	5	0	.45300001	1.812	1.359	10.57	0	6		0			657		1.2	13.6	39.099998
34574455	15897606	29257045	1	1	143	128	72	90	19	95	12	59	139	24.15	7.25	519	16.65	2.2			10	24.5	26	8.0500002	106.5	.55000001	112	141	4.3499999	.02	.1	.64999998	1.4	14.33			1.1						1.2	13.5	37.599998	13	385	11
34575919	10021927	24623461	1	1	114	127	76	87	27	92	8	25	125	31	10.25	184.5	4				11	24.5	2	7.4499998	94.5	.5	105.5	130	3.4000001
34605200	15272000	22606489	1	1	65	112	77	94	20	97	5	31	138	42.200001	14	206	16.200001	3.3499999			18	22	64.5	8.6000004	100.5	2.4000001	141.5	139.5	4.25	.02	0	.74000001	1.27	13.69			.60000002						1.3	14	43.650002	65.5	62	159.5
34609632	17745354	21988114	1	1	105	124	69	83	18	100	7	22	147	28.299999	8.3000002	403	6.0999999				18.5	25.5	25	8.3000002	103	1.2	150.5	147	4.5999999	.0099999998	.0049999999	.43000001	.45500001	3.48	0	6	.40000001	3	.80000001		561		1.3	14.1	79.949997	21.5	104	36.5
34637766	17927976	28423125	1	0	85	111	80	87	17	100	2	35	134	29.799999	9.6999998	311.5	19.9				28.5	13.5	53	7.3499999	99.5	1.5	344.5	139	2.9000001														3.0999999	30.85	45.700001
34667520	10993119	29991038	1	0	77	149	49.5	88	22	99	3	28	139	30.200001	9.75	123.5	6.1500001	3.0999999			17	21	70.5	8.25	104.5	3.25	146	139	3.5														1	10.75	57.299999	16	38	23	77
34673207	17794301	21140176	1	0	90	109	47	63	17	98	5	46	139	34.650002	11.3	328.5	20.700001				14.5	29	17.5	9.0500002	101.5	1	144	141	4	.054249998	.033550002	.79509997	.34044999	19.47665							290		1.25	14.4	91.099998
34705966	12632853	20923554	1	0	78	119	53	69	18	97	2	34	143	31.4	10.2	139	7.4000001				11	24	27	8.6000004	112	1.1	132	143	4.3000002														1.2	13.9	36.299999
34713727	15374709	28022389	1	0	72	134	69	91	12	100	8	69	140	39.450001	13.2	190	17.799999	3.4000001		4.8000002	23.5	19	29	7.8499999	106.5	2.4000001	149	143.5	5.5500002	0	0	.639	1.278	18.531	0	4		0			316.5		2.3499999	24.799999	82.800003	42	85.5	86
34714964	13466375	21011631	1	1	101	100	70	82	26	94	4	37	135	27.200001	8.3000002	229	10.7				14	28.5	44.5		98.5	1.4	187	137	4.25														1.2	12.7
34765614	11901952	25514083	1	1	79	102	54	72	18	100	7	44	134	32.450001	11.45	211.5	21.35	3.4000001			18	20.5	11.5	8	100.5	.69999999	146	135	3.6500001	.042399999	.021199999	1.1447999	.55119997	19.461599									1.05	12.3	53.5	18	110	93
34770484	10629866	21354392	1	0	95	97	63	76	15	99	10	29	137	45.400002	14.8	125	9.5	3.3			18	16.5	34.5	7.9000001	107	2.25	142	139.5	5.25	.02	.045000002	2.26	.53500003	6.3200002			.34999999				246		3.3	35.900002	33.099998	45.5	157	60
34780707	18618133	28051256	1	0	35	95	45	59	19	95	7	51	119	24.799999	8.0500002	204.5	12.75	3.75			16	23.5	22.5	10.45	89.5	1.1	126.5	123.5	5.0500002	.025	.0099999998	1.845	.44999999	10.295			.94999999		.2				1	11	28.85	16	66.5	17
34786999	10623685	23732021	1	0	72	125	74	89	20	100	4	39	137	40.549999	13.75	176.5	14.45				18.5	22.5	17.5	8.1000004	101	1.05	107.5	137.5	4.5500002	.039999999	.090000004	2.0599999	1.03	16.049999			1.3				367		1.3	14.2	44
34801216	13471464	22281600	1	0	67	83	52	64			4	28	135	27.4	8.4499998	189	10.35				10.5	24.5	11		105	.44999999	159	136	4.25	.040199999	.067000002	1.7151999	.36179999	4.5225							188		1.5	15.95	31.35
34835710	19688253	21741362	1	1	104	107	35	64	39	99	9	48	134	30.85	9.8999996	191.5	17.6	4.0999999			19.5	18	18.5	9.4499998	100	.80000001	227	137.5	4.75	.07	.039999999	2.3299999	.92000002	14.05			1.15				148		1.25	13.8	32.599998	53	46	152
34839782	14573633	21292855	1	0	81	118	80	88			7	30	139	36.599998	11.2	143	9.6499996	3.3499999			13	22	15.5	8.8999996	108.5	.94999999	115	140	3.95	.015	.035	1.78	.96499997	5.3000002			.40000001				201		1.15	12.65	30.15	94	81	118
34840365	12104056	26262933	1	0	80	99	56	71		100	4	42	135	30.15	9.8999996	166	12.75				11.5	23.5	14		106.5	1	121	136.5	4.9499998	.059999999	.43000001	3.6700001	.43000001	11.36			1						1.3	14.2	32.400002
34840508	16445453	25764276	1	0	89	109	85	90	15		7	37	133	36.299999	11.85	140.5	22.25	3.2			11.5	22	21	8	107.5	.89999998	122	135.5	4.8499999	.079350002	.049199998	1.3446	1.2774	20.339399							168		1.3	13.95	32.799999	11	58	17
34854758	15805208	23229516	1	1	120	114	44	63	18	100	8	47	140	33.599998	11	277.5	20.299999				17	25	20.5	8.6499996	97.5	1.5	165.5	140.5	4.4499998	.050000001	.54000002	3.1900001	.76999998	20.309999			1.7				435		1.25	13.7	30.75
34892786	13931432	26419882	1	0	92	175	91	111		100	3	26	138	37.849998	14	84.5	14.75				19	21	26	8.6999998	103.5	1.15	119.5	139.5	4.25
34896153	12413618	28446193	1	0	148	118	64	84	15		7	68	136	24.9	7.1500001	126	14.85	2.7			21.5	16	37	7.25	102.5	1.65	104.5	136	3.75	0	0	.37	.37	17.77	0	2		1					1.6	17	32.299999	73	182	384
34903620	10888007	23296210	1	0	101	113	46	83	25	95	11	58	136	31.450001	10.6	252.5	10.95	3.4000001			18	22.5	54.5	7.8000002	105.5	2.75	213	139	5.8499999	.064800002	.089100003	1.7253	.3321	5.8806									1.25	14.8	68	384	68	342
34909912	17538194	21049479	1	0	87	107	64	76			13	75	136	36.049999	11.7	147	29.049999				12.5	28.5	23.5		101.5	1.1	157	137.5	4.5999999												230		1.5	16.200001	38.049999
34915280	11722793	29035697	1	0	90	122	60	80	8	100	4	40	137	28.700001	9.8500004	226	11.85				9	24	20		110.5	.69999999	79	137	5												168		1.3	14.75	32.799999
34916066	13452498	21620259	1	0	103	110	52	66	23	94	4	46	147	28.4	9	97	11.8				16	23	32	7.9499998	112.5	1.75	183.5	147.5	4.1500001
34946891	13211467	20440845	1	0	64	112	64	76	12	97	5	38	143	27.75	8.5	250.5	8.3500004	4.0999999			15	25.5	27	8.1499996	106.5	1.3	121	144.5	3.55														2.2	23.1	67.599998	24	83.5	35.5
34951053	12864837	28266912	1	0	80	119	71	91	20	100	2	20	136	29.200001	9.8999996	148	10.1				13	26.5	13.5	9	105	.44999999	98	138.5	4.0999999	.029999999	.27000001	3.0599999	.51999998	6.8899999			1.8				195		1.1	12.25	25.4
34952627	11011834	24123980	1	1	80	111	52	72	18	94	7	34	136	32.900002	10.55	305	13.6				11	22.5	24	8.1000004	103.5	1.05	125.5	137	4.25	.039999999	.34	3.97	.18000001	11.09			1.1				337		1.6	17.25	60.5
34955883	17795409	25237087	1	0	116	125	96	104			9	31	138	23.299999	7.6999998	109	7.6500001	3.9000001			18.5	18.5	13	6.8499999	105.5	.94999999	113.5	138	3.45	.02	0	1.05	1.55	5.2150002			1.05						1.35	14.4	31.950001	14.5	50	45
34961518	19342186	20752001	1	0	104	124	63	79	29	97	2	37	137	33.650002	10.55	265	13.6				12	24	49	8.8500004	105	1.2	159	137	3.7	.0129	.090300001	1.419	.38699999	10.9908							678		1.1	11.7	33.200001	9	51	24
34978142	12641866	25299854	1	1	78	91	53	70	31	100	10	58	136	27.15	8.25	337	44.950001	3.6500001			19	20	33.5	7.75	103.5	2.5	126	137.5	4.9000001	.27000001	.27000001	3.885	1.245	34.395	.5	3.5		3.5	3		322		2.05	22.85	60.200001	44.5	56	210.5	50
34997263	15808752	22526777	1	1	87	95	69	79	21		8	49	141	29.200001	9.5	179	22.200001				15	18.5	14.5	8.25	111	.85000002	186	141	4.0999999	.059999999	.0099999998	1.12	1.28	18.780001			.89999998						1.1	12.2	87.949997	25	56	40
34998479	17276872	23574719	1	1	93	103	69	77	23	94	11	32	130	32.049999	10.6	76.5	9.1499996				17.5	19.5	9.5	9.6499996	101.5	1.6	122.5	135.5	3.3499999														3.3	35	51.150002	14	68	37
35011237	18257010	24586212	1	0	114	113	81	88			1	23	136	42.25	14.7	265	7.9499998				18	20	19	9.5	100.5	1	307.5	138.5	5.0999999	.029999999	.02	1.01	.38	6.77			.2						1.15	12.25	64.150002
35015669	13609136	23475520	1	0	76	146	108	116	21		5	50	143	37.400002	12.35	176	14.45				17	18	28	8.4499998	108.5	1.5	135	143.5	3.4000001														4.9499998	83.949997	80.849998	20	86	28
35034754	17129194	24582156	1	1	80	88	42	57	9	99	8	29	126	31.450001	11.4	269	10.2	4.1999998			17.5	21.5	22.5	8.8500004	97.5	1.55	281	132	3.75														1.15	12.2	44.700001	24	66	28
35055318	15070908	20677006	1	1	80	107	59	76	22	90	9	18	137	27.35	9.6499996	170.5	17.299999				11	22.5	14.5	7.9000001	104	.75	110	137.5	5.0999999	.23	0	.69999999	.47	22	0	1		0			374		1.4	15.45	31.5
35067195	19605424	23105989	1	0	88	92	51	65	16.5		6	42	141	28.299999	9.1999998	166.5	9.6499996				13	25	12.5		108	.64999998	152	141.5	4.3499999												226		1.15	13.7	28.450001
35090925	13040569	27844105	1	0	80	122	71	89		100	6	31	134	34.25	11.45	183	15.2				18.5	21.5	14	7.6500001	104	1	115	139	4.4000001	.13500001	.07	1.6849999	.33000001	12.975	0	1	.40000001	0			134		1.6	17.450001	35.299999
35126800	12987194	27382119	1	0	98	116	70	81	15	100	7	44	133	36.099998	11.7	342	14.5				14.5	23	29	9.6000004	104.5	1.2	319	137.5	4.1999998	.0145	.028999999	.73949999	.78299999	12.9195									2.4000001	26.1	134.3	86	87	354.5
35148074	10384442	27308046	1	0	70	114	57	76	15	100	6	44	136	31.65	10.4	169	12.65				12.5	23	23	8.3000002	105.5	1.25	105	136	4.3499999	.050000001	.23	2.3800001	.63	10.86			1.3				232		1.15	12.65	25.049999
35173424	19341143	26066966	1	0	83	124	60	77	21		9	50	141	24.1	7.6999998	169.5	16				14	26	130	9.6000004	105	3.5	197	141	3.8	.02	.14	.34	.56	12.56			1.5						3.7	41.200001	93.5	233	844	355
35179221	13496178	26850757	1	0	62	177	75	100			2	39	145	39.950001	12.55	332.5	10.8				15	26	29	9.3500004	108	1.3	173.5	146	3.3499999														1.55	17.5	26.700001
35179698	12222684	26590922	1	0	80	114	55	77		100	2	32	138	32.5	11.15	166.5	9.25				14.5	26	5.5	8.6999998	105	.5	111.5	141.5	4	.0101	.1212	1.7776	.66659999	7.5244999							217		1.25	13.4	28.450001
35181536	13964560	24078679	1	0	86	120	63	81	14	98	7	45	136	37.099998	11.7	236	15.7	3			20.5	17	97	7.8000002	100	4.6999998	100	137.5	4.9000001														1.5	15.8	27.1	90	83	106
35186931	12604082	24205088	1	0	68	108	64	80	14	100	6	54	137	41.200001	13.4	256	8.5				14	28	14	9.8999996	100	1.1	201	137	4.6999998														1	10.95	39.099998
35261576	13285177	24149852	1	0	106	96	58	76	12	99	12	29	138	36.349998	12.4	218	15.4	4.0999999			18	23	11.5	7.9000001	102	.69999999	233.5	139	3.8	.051849999	.11075	1.8613	.51270002	12.3134									1.2	13.05	31.9	23	90	38
35268649	10169726	22012406	1	0	108	95	45	59		96	11	40	141	27	9.1999998	114	7.0999999				14	22.5	38.5	9.5	104	2.3499999	74.5	141.5	4.4499998	.0099999998	.19	1.67	.44	6.3800001			.69999999				175		1.15	12.85	31.65
35280350	13284232	29910384	1	0	71	118	61	82	16	100	9	27	140	26.25	8.6000004	91	13.75				15	21	20.5		108	1.1	93	140	3.9000001	.059999999	.07	1.39	.25	7.6199999			.5				176		1.55	17.4	38.25
35288656	10400376	20763166	1	1	79	94	48	61	14	96	8	42	137	27	8.8500004	164	16.5				15	21	11	8.8000002	106	.94999999	109	137	4.3499999	.050000001	.20999999	2.6300001	.63999999	10.62			.69999999				311		1.35	14.7	24.85
35292194	15620544	26555548	1	0	72	110	46	67	14	100	1	35	135	26.700001	8.6499996	209	13.25				11	20	17		105.5	.85000002	90	135.5	3.95	.024599999	.057399999	1.2546	.1886	6.6830001							308		1.5	16.6	33.849998
35303562	19965582	22946607	1	0	87	124	42	60	21	96	5	39	137	27.25	8.8500004	139	13.8	2.8			13.5	14.5	30.5	5.8499999	117	.94999999	142.5	144	3.25	.02	.0099999998	.51999998	.72000003	18.09			1.1						2.5999999	27.950001	51.349998	386.5	51	301.5
35305163	14951133	25916072	1	0	53	125	62	84	18	96	4	41	141	29.15	10	281.5	10.4	3			14	27	36.5	8.0500002	104	.85000002	372	141	4	.097199999	.0108	1.1232001	.3888	9.1800003									1	12.35	24.5	27	69	26
35307109	10244629	29363741	1	0	72	139	97	111	11	88	5	42	137	33.900002	11.55	161.5	15.9				9.5	26.5	36.5	8.9499998	102	1.2	108	138	5.0999999	.039999999	.12	2.25	1.03	13.94			2.4000001				334		1.2	13.25	24.549999
35352772	17051918	24609927	1	0	79	103	44	61	13	98	6	40	134	30.35	10.65	113.5	22				9	26	21.5	8	106.5	.69999999	108	136	4.3000002	0	.396	3.3659999	1.7819999	14.256	0	0		0			260		1.25	13.8	29.75
35366822	12881370	26827351	1	0	90	93	57	69	16	100	5	29	139	28.35	9.6999998	147	14.7				11.5	25	17	8.6000004	104	.64999998	106	139	5	.059999999	.34	3.51	.5	7.7399998			.69999999				145		1.15	12.5	26.25
35374444	13165300	26862936	1	1	103	130	86	62.5	25	96	14	78	135	29	10.35	34.5	2.6500001				19	21	34	8.3999996	100.5	1.65	120	136	4.4499998														1.6	18	34.25	21	104	19
35374607	14964949	21313107	1	0	96	158	89	104	24	95	9	20	141	37.099998	12.3	91	4.9000001	3.5			10.5	30.5	35.5	8.75	104.5	2.0999999	123	141.5	4														1.4	16.299999	40.900002	21	83	27
35395023	14071688	23333715	1	0	80	102	69	76	21	100	2	31	141	30.200001	9.4499998	279	14.6	3.55			17	20	30.5	8.75	108.5	1.55	160	145.5	3.8														1.15	12.65	27.299999	20	92.5	24
35416762	14965727	27927598	1	0	107	94	53	57	26	74	5	37	136	31.85	9.75	350	6.25				13	39.5	22.5	10	90.5	.75	247.5	138.5	4.4499998	0	0	.51099998	.292	5.329	0	16		0					1.2	13.8	25.299999
35432558	19924210	24346726	1	0	150	133	74	90	22	100	3	28	139	25.35	9.0500002	392	15.9				12.5	28.5	4	7.75	102.5	.34999999	123	139.5	3.75														1.35	15.3	24
35446322	16023137	23903075	1	0	76	80	31	50		100	3	36	143	32.400002	10.2	93.5	17.549999				12.5	21	13	8.5	114	.85000002	104	143.5	4.1500001	.029999999	.059999999	3.1700001	.23999999	16.18			1.1		.1		173		1.55	16.700001	26.35
35491719	16938605	21991737	1	0	113	99	74	84	24		13	61	128	20.9	7.1500001	131.5	37.5	2.2			24	16.5	76.5	7.9499998	89	3.5	154	129.5	5.5999999	.039999999	.0099999998	2.9000001	1.98	37.860001			4.4000001				172.5		1.3	14	40.650002	73	90	50
35493875	15449403	29422953	1	1	112	79	53	61	19.5		9	42	138	36	12	99.5	15.5				12	22	19.5	8.6000004	106.5	.75	122	138	4.9000001	.039999999	.38999999	4.8400002	.88	7.0799999			.60000002				195		1.3	14.45	31.15
35531906	17401129	26583401	1	1	119	132	57	79	31	100	12	50	140	29.299999	8.75	123	16.15	3			37.5	11	41.5	7.1500001	91.5	2.55	163	143	4.4499998	0	0	.63999999	.13	11.43		6		2	.30000001		258		1.55	17.299999	43.049999	1269.5	67	2221.5
35533979	13358245	24951225	1	0	91	109	62	77	14	100	10	77	140	26.85	8.8500004	142.5	13.95				13.5	20.5	30.5		113.5	1.35	118	142	4.6500001												244		1.1	12.3	29.299999
35542913	14414125	23295862	1	0	109	156	86	102	29	99	4	29	141	38.5	12.5	226	9.6999998				11	39	21	9.3000002	95	.89999998	151	141	4.1999998	.029100001	.029100001	.77600002	.24250001	8.6232996
35555306	18389438	22386377	1	0	94	107	63	78	14	100	2	29	136	23.35	8.3500004	152	7.4499998				10	22.5	23.5		108.5	1	123	136.5	4.8499999												170		1.25	14.3	34.400002
35569009	15848633	22232640	1	0	119	169	93	112	19	97	2	36	134	39.900002	13.85	166	23.200001				15.5	18	24	8.1000004	102.5	1.4	208	137	4.6500001														1.2	13.1	23.9
35584315	10592426	27243983	1	0	88	89	53	64		100	7	33	134	34.75	12.2	214.5	25.799999	3.5			17	19	7.5	8.5500002	102	.94999999	156.5	135	4.0500002	.050000001	.23	3.51	.91000003	15.6			1				181		1.3	14.2	29.700001	9	31	39	23
35601991	18542326	20730816	1	1	91	74	37	48	13		12	73	135	27.65	8.6499996	177.5	17.5	2.2			25.5	18	23.5	7.4000001	96.5	2.4000001	211.5	138	3.55	.055199999	.15180001	2.006	1.6266	19.010201	0	3		0			330		3.7	38.650002	95.099998	273.5	64	1122.5	79
35620381	19865076	22076074	1	0	95	66	46	50	18	100	2	18	135	37.049999	12.45	306	5.9499998				14	24	19.5		102.5	1.25	132.5	136	4.5999999														1.2	13.3	146
35628191	17140440	26863623	1	0	87	111	53	71		97	10	36	140	24.450001	8.0500002	81	11.5				11.5	20.5	24.5	8	111	1.35	128	140	4.9000001	.029999999	.20999999	2.29	.47	6.73			.60000002				325		1.35	14.65	40.400002
35730200	15522643	29250562	1	0	89	170	66	110	18	98	7	50	134	30.35	10.6	244.5	12.15	3.9000001			14	26	11.5	8.5500002	105.5	.94999999	471	139	4.3499999												177		1.6	17.549999	41.25	28	113	41	37
35756924	16117084	25888886	1	1	113	96	60	67	22	97	8	33	130	28.75	9.0500002	163	13.25	3.1500001			22.5	21	62	6.1500001	88	5.4499998	105	131.5	4.5500002														2.8	30.700001	36.299999	28.5	127.5	49
35757748	16886087	24583202	1	0	73	103	70		24	99	15	60	119	35	11.1	98.5	11.4	2.8			11.5	21	39.5	7.9499998	95	2.9000001	255.5	127.5	4.5999999	0	0	.41	.22	8.0200005			.30000001				413		1.15	12.65	89.800003	15.5	50	37
35765259	13897727	27611500	1	0	102	211	90	126	24	100	8	32	143	28.9	9	231	15.1				21	22	70	9.8999996	100	9.1999998	280	143	6.6999998														1.2	12.9	31.6	12	315	22
35781151	13842902	29464474	1	1	106	92	57	67	24	93	13	68	132	33.75	10.85	118	13.5				12	19	14	8.8999996	100.5	1	159	133	4.5500002	.029999999	.059999999	1.58	.5	12.89			.89999998				228		1.2	13.4	23.65
35781852	19807980	23116196	1	0	80	112	62	82	14		2	23	133	29.35	8.8000002	133	9.8999996				12	18.5	10.5	8.6000004	110.5	.80000001	119	136	4.75	0	0	.98000002	.041999999	.336	2	0		0			153		1.5	16	28.25
35840933	18746141	28455275	1	0	93	134	59	79	20	94	9	37	138	38.900002	12.3	169	17.200001				17	23.5	21.5	8.3500004	105	1.5	107	141	4.25	.059999999	.40000001	4.0799999	1.2	17.83			.69999999				208		1.3	14.35	26.6
35852134	16239259	20499077	1	0	88	114	51	73	14	100	6	45	136	27.75	9.5500002	218.5	14.4				13	22	21.5		108.5	1.4	71	138.5	4.1999998												370		1.2	14.35	31.85
35868193	15987934	21386394	1	1	122	115	84	91	37	98	8	30	133	31.35	10.45	367.5	18.15	1.9			14	19.5	4.5	7	101.5	.40000001	122.5	135	4.0500002	0	0	.37	.93000001	17.299999	0	3		0			305		1.9	20.65	33.5	61.5	144	421.5
35871166	19194017	21525040	1	0	104	143	75	85	29		7	56	136	30.15	10.55	351.5	10.3	2.7			20.5	14.5	10.5	8.1999998	108	.75	195.5	138.5	4	.0285	.080750003	2.82955	.3515	6.8885498									1.85	20.6	107.8	23.5	132.5	87.5
35877876	17626463	21017027	1	0	83	134	48	71	22		6	31	139	32.650002	11.85	203	10.775				14	30.5	20.5	9.3999996	99.5	1.25	87.5	140	4.0500002														1.1	12.7	30.799999	5	118	18
35885226	16784913	22026813	1	0	45	118	44	62	18	97	2	41	143	41.400002	13.5	228	9.8000002				15	27	28		105	1.2	109	143	3.8														1.1	12.6	25.9
35976605	14338126	26585901	1	0	118	117	67	74	25.5	99	4	32	133	23.85	7.9000001	383.5	22.700001	2			16	30	9	7.5999999	92	.34999999	105	134	3.8499999														1.4	15.7	29.799999	9	114	13
35977642	12041626	25427438	1	0	83	115	67	85	20	100	5	32	132	37	12.15	145.5	17.9				15	22.5	18		102.5	.94999999	142	135.5	4.25	.039999999	.11	3.8599999	.37	12.14			.80000001				163		1.2	13.25	26.75
35978055	12376697	21356511	1	0	105	147	75	91	29.5	97	10	49	138	28.75	9.4499998	301	8.5500002	3.7			14	14	34.5	6.3000002	114	2	196	139	4	.01355	.0121	1.3852	.63625002	6.4993501									1.2	12.6	27.299999	16	68	25.5
35993024	13739802	21469546	1	0	79	114	59	70	19	100	2	34	138	27.200001	8.0500002	186	10.5	3.2			10.5	28.5	64.5	7.5	104	1.4	108	138.5	4.5999999	.045200001	.090400003	1.6497999	.77969998	8.7349005									1.4	15	33.75	17	49	25
35994809	17967857	25393720	1	1	60	121	47	87	19	99	4	22	135	44.900002	14.6	260	16.1				19.5	20	28.5	9.3000002	101	1.15	124	136	4.6500001	.1218	.0348	5.3070002	.80040002	11.1186									1.45	15.55	89.199997
36007916	10274145	28546638	1	0	89	99	39	54	24	94	3	31	127	29.4	9.8999996	429	13.95				17.5	24.5	50	9.1000004	91.5	2.2	274	129.5	4.5	.041700002	.041700002	1.5846	.3475	11.8984									1.3	14.85	60.75
36008469	13764539	20679954	1	0	82	104	66	77		89	9	24	139	25.65	8.3500004	148.5	12.35				12.5	28.5	23.5	7.9000001	102.5	1.4	94	139.5	4.1999998	.039999999	.059999999	1.42	.66000003	12.02			.40000001				181		1.45	15.9	25.15
36016977	19730381	25849202	1	0	109	145	80	97	21	93	10	57	140	44.799999	14.8	233	21.85				16.5	25	22	8.6999998	108	1	313.5	144	5.1999998	0	0	.93900001	1.5650001	27.231001	0	5		0			365		1.1	12.9	55.200001	118	55	249
36039755	18943220	27827180	1	0	80	139	68	92	16	100	5	36	136	29.950001	9.8000002	121.5	13.05				11	21	15.5	7.9000001	110	.60000002	98	137	4.5	.029999999	.19499999	2.5650001	.36000001	11.85							196		1.35	14.65	30.25
36052458	14958899	26351943	1	0	109	142	110	117	24	93	3	15	139	24.25	7.4000001	495	15.15	3			17	17.5	13.5	7.8499999	105	.64999998	155.5	141.5	3.8	.02	.045000002	1.29	.89999998	13.03			4.5999999	2	3.8499999		444		1.25	13.7	87.550003	21	208	34.5
36125779	11346699	27717369	1	0	78	114	81	89	15	100	9	48	136	43.349998	15	187.5	7.5				15	25	15	7.9499998	101.5	.75	157.5	137.5	4.0999999	0	.078000002	.77999997	0	6.7859998	0	2		0			213		1.15	12.25	93.050003	70	31	97
36185290	15421731	24824438	1	0	73	124	65	79	13		8	56	131	27.25	9.6499996	164.5	6.3499999				17	28.5	48.5	7.9499998	95.5	7.0999999	134	134.5	5.4499998	.0832	.63440001	1.6432	.60320002	7.4359999									1.3	14.7	26.700001
36200772	12382393	21572034	1	1	120	94	67	77	21		14	85	130	37.349998	12.55	190.5	15.3				20	16.5	40	8.0500002	100.5	2.95	149	133	6.0500002	.02	.02	.97000003	.76999998	10.72			.60000002						1.7	18.549999	93.199997	127	53	254
36208960	16567881	26384255	1	0	78	134	67	86	11	100	8	42	140	34.049999	10.85	145.5	12.75	3.4000001			15.5	22.5	27	8.6000004	102.5	1.65	152.5	140.5	4.1500001	.07	.14	3.2	.99000001	13.46			.69999999				204		1.5	15.9	46.299999	12	61	37
36210731	18433307	22752120	1	0	93	97	55	67		97	11	53	141	26.450001	8.25	130.5	15.1				9.5	24	20	8.3999996	108.5	1.4	119	141	5.4000001	.02	.059999999	1.11	.23	10.57			1.2				258		1.3	14.45	26.35
36222054	12532095	21182696	1	0	80	129	57	82	14	100	7	51	138	28.25	9.1000004	211.5	21.1				13.5	24	32		105	1.25	91	138	4.3499999	.039999999	.22	1.9	1.13	19.450001			1.3				254		1.25	13.2	25.200001
36243537	19830933	24879029	1	0	84	116	75	84	25		4	28	142	37.75	13.5	236	13.55				12	27	9	8.1000004	108.5	.85000002	104	143.5	3.45	.039700001	.094850004	1.4211	.43799999	11.5491									1.15	13.35	42.049999	41	52.5	89
36253028	14231067	27651915	1	0	114	181	92	116	24	98	4	37	140	38	11.9	223	12.35				11	39.5	21	8.8999996	95	.89999998	143.5	141.5	3.75														1.1	12.1	27.799999	15	54	23
36255306	13999756	27536976	1	0	88	96	52	67	16	100	6	45	139	28.25	9.3999996	118.5	11.25				11.5	23.5	37.5		112.5	1.85	91	143	4.5999999	.037799999	.13860001	1.4615999	.189	10.773							153		1.3	13.85	31.35
36262115	18559699	24834668	1	0	75	60	45	49	20	96	4	60	138	38.200001	12.65	249	5				14.5	21	18	7.5500002	107.5	.85000002	94	140	3.4000001	0	0	.21600001	.234	1.098	1	12		1					1.95	21.200001	93.75	73	50	31
36279028	18608159	26868525	1	0	95	92	64	71	20	100	4	23	136	30.5	9.8999996	421	17.700001	3			18	24.5	22	8.0500002	99	1.2	264.5	137.5	3.8499999	0	0	.46799999	2.1059999	19.656	0	3		2					1.3	14.1	29.4	773.5	145.5	280.5
36285357	19917043	24661927	1	0	90	130	67	87	15	100	6	41	136	29.049999	9.25	169.5	15.9				14.5	20.5	11		107	1.2	184	136	5	.029999999	.2	1.35	.93000001	9.6599998			.89999998				354		1.3	14.1	28
36295548	19051786	27407233	1	0	94	189	132	148		99	2	26	136	37.400002	12.85	395.5	13.95				17.5	23	18	8.1999998	103.5	1.9	250.5	138.5	3.7	.087099999	.16	3.5653999	.45590001	10.8745									1.4	15.85	29.75	38	150	117
36301711	17125981	20150907	1	1	95	101	64	77	15	100	5	44	141	30.65	10.05	227	14	2.8			15	29	47	8.3000002	102.5	1.75	175	143	4.4000001	.0288	.038400002	.72960001	.25920001	8.5439997												17	90	44
36301931	13483947	20464621	1	0	102	131	80	93	24	99	12	55	134	45.950001	16	173	22.200001	4.0999999			14.5	23	14	8.1000004	102.5	.89999998	220	137	4.25	.101	.073799998	2.0567501	2.0102999	21.00815									1.05	11.5	36.299999	330.5	69	368
36307355	19196195	26286212	1	0	81	133	73	83	17	100	2	31	136	40.299999	14.05	259	10.55	3.95			14.5	26.5	17.5	8.3999996	100	1.2	163.5	137	3.75	.0127	.050799999	.95249999	.45719999	11.2395									1.1	12.75	21	26.5	61	24
36311565	18096479	27183806	1	0	80	134	67	88		100	6	42	135	28.4	9.1499996	138	13.25				18	20	44		103.5	1.5	119	135.5	4.9499998	.02	.2	2.01	.11	7.3600001			1.1				269		1.55	16.85	34.5	27	153	57	97
36342514	15513924	24280326	1	0	85	94	64	70	24	99	10	50	137	39	11.95	661	16	3.0999999			16.5	18.5	39.5	7.0999999	107.5	3.45	114.5	138	4.8499999	.018300001	.018300001	.75029999	.38429999	17.1471							282		1.5	16.299999	65.050003	46	88	86
36364051	15936435	20588642	1	0	81	113	58	74	17	91	7	39	136	51.400002	15.2	433	15.85	3.2			11	33	23.5	8.6499996	99	1	117.5	138.5	4.9499998	.055	.0049999999	1.225	.84500003	13.555			.80000001		.15000001				1.4	15.6	30.799999	132	92.5	104.5
36369973	10652536	24696812	1	0	82	125	71	84	28	100	3	32	142	26.85	8.8999996	301.5	12.45				13.5	23.5	32	8.0500002	109	1.15	143.5	142.5	3.2	.054400001	.081600003	1.1152	.25839999	12.0904									1.45	16.700001	60.099998
36376891	14796314	27921093	1	0	71	138	43	65	19	94	8	29	130	25.1	7.4499998	333.5	3.9000001				16.5	24.5	34	7.8000002	97	2.8	153	134	3.45	.0106	.0106	.212	.13779999	4.9236999									1.15	12.55	34.599998	7	74	18
36384306	16612752	28406457	1	0	83	123	94	100	20		7	37	137	44.75	15.05	211	21.450001	3.3			16.5	19	12.5	7	107.5	.85000002	238	139	4.3000002	.0594	.0594	1.7028	.53460002	17.4438									1.25	14.05	78.099998	243	63.5	227.5
36387741	15358321	28986185	1	0	75	117	42	70	16	100	4	52	134	28.200001	8.4499998	143	4.3499999				11.5	19	25.5	8	108.5	1.4	92.5	134.5	4.3499999														1.5	16.200001	74.599998	10.5	92.5	22.5
36408300	17407744	23252805	1	1	114	102	63.5	80.5	22	93	5	60	140	38.700001	12.05	289.5	19.450001	3.45			31.5	16.5	24	9.25	101.5	1.5	194	145	4.1999998	.087200001	.065399997	1.9184	.82840002	18.9006									1.7	18.15	88.949997	177.5	91	545	256.5
36418010	15874078	29136129	1	0	67	120	46	67	18	100	3	39	137	23.6	7.9000001	83.5	10.7				12	21.5	18		109.5	.75	130	138.5	4.3499999	.0099999998	.039999999	.74000001	.11	7.25			.89999998				169		1.55	16.700001	28.4
36420851	17721890	25429177	1	0	87	106	57	76	16		3	38	133	28.200001	9.1499996	356.5	24.1				13	26	18	8.6000004	98.5	.69999999	93	134	4.25	.0352	.1584	.8448	.7744	15.7872							257		1.45	15.9	62.450001
36427208	17995511	23937309	1	0	82	106	71	79	20		7	32	140	41.299999	13.7	170	18.299999	4.5			15.5	21.5	16.5	8.1999998	108	1.3	170.5	140.5	4.8000002	.0063	.0126	1.3631999	1.3071001	15.4971	0	1		0					1.15	13.35	23.799999	85.5	135	87
36434432	17511937	25320885	1	0	76	111	57	71	18		3	40	138	26.15	8.75	314.5	17.25				15.5	19	43	7.9000001	109	1.9	202	139	4.1999998	0	.207	1.449	.414	17.388	0	6		0					1.2	13.8	24.6
36442287	18045512	28262495	1	0	74	139	59	86	14	100	5	43	136	28.700001	9.3000002	178.5	17.450001				12.5	21	11.5	8.5	107.5	.80000001	97	137	4.5	0	0	2.97	.2	16.629999	0	6		0			304		1.15	13	87.400002
36443311	13364910	29482091	1	0	55	127	58	74	21	100	8	45	100	27.200001	9.3000002	203	10.2	3.7			11.5	22.5	13	7.0999999	77	.64999998	195	109.5	3.55	.012	.012	.458	.73549998	7.6859999	0	4		1			765		3.2	34.099998	39.700001	27	45	56
36462988	11973138	21928200	1	0	80	107	64	78	16	100	7	34	134	32.200001	10.2	246.5	12.55				17.5	29	61	9.1999998	94.5	2.5	248	136	5.6500001														1.55	16.4	83.900002	23	58	39	87
36471889	11129835	25447858	1	1	105	88.5	76.5	81	23	97	4	25	138	35.400002	11.65	294.5	14.6				17.5	20	23	7.75	106.5	1.95	167	141	4.9499998	0	.0138	.84179997	.2484	12.696									1.35	15.1	85.150002	54	82	375
36472960	17302284	25834105	1	1	85	95	81	87	16		6	43	137	22.35	7.0500002	129	15.9				16.5	24	20	8.4499998	101.5	1.3	113.5	137.5	4.3000002	.02	.54000002	1.23	1.0700001	17.950001			2				210.5		1.6	17.4	49.099998	14.5	77.5	45.5
36631982	14062718	23764883	1	0	68	116	53	75	16	99	2	45	132	26.950001	9.8000002	248.5	4.25				9	27.5	27.5		101	1.1	117	132	4.1500001												496		1.25	14.3	37.099998
36644085	12765356	23638580	1	0	80	132	55	82	6	98	11	62	140	26.85	9	127	18.75				7	23.5	11	8.1000004	110	.80000001	133.5	140	4.25	.050000001	.059999999	2.03	.51999998	16.780001			.69999999				231		1.25	13.55	29.950001
36656594	12257086	26364430	1	0	80	120	67	86	12	99	5	35	142	31.85	10.65	157.5	16.450001				13	23	21.5	8.8500004	108.5	.80000001	116.5	144.5	4.1999998	.029999999	.059999999	1.76	.76999998	17.85			.80000001				238		1.5	16.5	61.349998
36666352	11390104	20479841	1	0	102	134	43	65	21	99	5	32	142	35.549999	10.45	347	18.799999	3.5999999			17.5	23	19	8.6000004	105.5	1.1	176	143	3.7	.064999998	.064999998	2.04	1.395	15.135			.5		.1				1.1	11.9	28.799999	12	83	21
36667109	14422685	21220229	1	0	88	94	59	72		99	5	28	135	31.5	10.25	113.5	8				11	24	12.5	8.3000002	106.5	.69999999	100.5	137	4.5	.0099999998	.16	2.0799999	.11	2.8299999			.60000002				172		1.4	15.65	31.35
36681742	14975281	23497160	1	0	47	80	52		16	100	5	35	132	37.650002	13.05	188	11.1	3.5999999			15.5	22.5	11.5	7.6999998	103.5	.60000002	313.5	137.5	3.9000001	.0123	.073799998	1.0455	.52890003	10.6272							285		1.2	12.9	88.550003	118	98	128
36683578	19021654	24581251	1	0	82	108	46	59	21	100	2	37	140	26.85	8	371	11.7	3.2	2.8	6	17	27	33	8.3999996	104	1.75	227	142.5	4.1500001	.029999999	.37	2.1700001	1.02	7.04			1.1						1.3	14.1	41.849998	49	98	78
36696732	16525378	20068675	1	0	105	156	58	83	25	96	7	50	119	27.1	8.3999996	217.5	10.9				8.5	26	28	8.0500002	86.5	1.1	156	122	6.0500002														1.15	12.4	21.799999
36726979	10881690	25457382	1	0	68	105	55	72	24.5		12	64	140	20.299999	6.9000001	160.5	17.35	2.5			16	13	27.5	7.5999999	111.5	1.7	234.5	140	4.6500001	.039999999	.0099999998	1.48	1.47	17.940001			.80000001				247		1.15	12.55	119.6	38.5	71	107.5
36730087	10800948	22237741	1	0	77	119	99	103			6	40	137	30	9.3500004	453.5	14.1	3.3			19	22.5	32	8.5500002	101.5	1.55	356	138	4.3000002	.039999999	.029999999	1.375	1.235	11.65			.75		.1				1.35	15.1	40.150002	25	78.5	38
36742211	12835204	29939761	1	0	71	64	27	43	18.5		11	62	137	34.799999	11.35	270	13.7				27.5	24	59	10.9	95.5	8.5	198.5	140.5	4.4000001												441		1.45	15.3	54.700001	105	145.5	188
36794973	14743754	22588161	1	1	77	102	57	75	10	100	8	27	144	25.9	9.6499996	161	11.25				9	27.5	15.5	8.1000004	109.5	.85000002	76	144	4.4000001												98		1.7	18.85	63.099998	25	28	114	32
36799427	14610274	23659687	1	0	88	124	68	87		100	6	32	136	37.650002	11.95	144	10.5				9	26.5	14	7.5999999	107.5	.80000001	148.5	138	4.6999998												194		1.3	13.75	31.5
36815911	19634595	20651353	1	0	82	98	76	81	17		11	66	136	35.150002	11.85	229	16.799999	4			16	24	26	9.1000004	104	1.05	153.5	137	4.8000002	.0139	.069499999	.98689997	.30579999	12.5378							279		1.25	14.2	28.1	36	62	29	26
36817081	16578228	27582646	1	0	52	132	55	74	12	100	5	54	140	32	10.6	214	10.8				19	28	34	9.1000004	98	4.1999998	124	140	4.8000002
36818564	15435089	22852994	1	1	85	76	53	59		100	9	40	136	33.700001	10.95	135	28.049999				18	19	21	8.0500002	102	1.75	295	137	4.4000001	.075000003	.23	2.1849999	1.775	29.745001	0	13	2.8	1			262.5		1.75	18.5	37.700001	154.5		248.5	32
36821979	15479539	28494482	1	0	119	156	71	88	24	84	14	61	136	37.400002	11.9	233	11.6	3.5			14.5	28	31.5	8.0500002	97	2.95	134.5	137	3.25	.0116	.0348	1.16	.4756	9.9063997									1.3	14.4	83.050003	35.5	88.5	49
36851053	18669132	21506797	1	1	85	115	77	90	14	100	4	32	138	26.450001	9.1999998	306	19.5				11	21	17.5		112	.94999999	118	138	4.5999999												260.5		1.35	15.45	31.799999
36872608	10792872	24492443	1	0	81	126	63	83		91	11	67	136	24.700001	8.3500004	367	13.05				12.5	25	14.5		106	1.25	88	138	5.3000002												552.5		2	21.75	58.650002
36910396	18226605	24804164	1	0	70	138	68	95	16	100	4	46	137	26.65	8.6999998	207	11.7				12.5	23	29.5	8.1499996	108.5	1.25	146	139	5.5500002														1.15	12.05	28.200001
36912443	17020543	29341821	1	0	95	146	68	92			8	36	143	28.25	7.4000001	410.5	7.5500002	3.3			15	29.5	54.5	8.1000004	101.5	2.3	190	145.5	5.3499999	.07	.2	.58999997	.58999997	6.9299998			1.4		.80000001				1.4	15.35	35.950001	87	298	52
36916684	19260901	27544102	1	0	44	124	58	84	14	100	6	48	137	34.400002	11.95	159.5	11.65				11	24.5	24.5	6.9000001	108.5	1.2	151.5	139	4.5999999	.0148	.1406	1.0211999	.2886	5.9274001							400		1.15	13.45	29.35
36930337	11072978	26200462	1	0	91	110	56	73	18		4	41	141	25.4	8.3000002	180.5	28.450001				10	21.5	24.5	8.1000004	110.5	.85000002	152	141.5	4.5999999	.07	.25	2.3599999	.58999997	12.95			1				222		1.45	15.45	29.1
36930789	12501281	26210891	1	0	81	101	58	75	12	100	7	43	137	28.049999	8.8999996	86	9.4499998				12	20	22.5	8.8999996	110	1.1	117	139	4.6500001	.029999999	.090000004	1.09	.19	4.3000002			.5				182		1.35	14.8	40.400002	13	29	35
36938927	10094679	28902523	1	1	78	105	94	97	26		7	50	139	26.299999	9.0500002	121.5	14.4				10	24.5	15		109	.94999999	104	139.5	4.1999998												143		1.45	16.25	54.849998
36950666	17325615	27510831	1	0	100	118	55	72	12	100	9	41	138	29.1	9.6000004	138	23.85				13	22	28.5	8.1999998	109	1.45	113	140	4.1999998	.127	.43180001	2.4384	.889	21.5138							170		1.35	14.75	31.1
36957508	13273685	26181700	1	0	91	123	69	91	19		7	44	136	33.400002	10.75	294	11.85	3.3			23	23.5	38	10.15	99.5	6.0500002	149	140.5	5.6500001	0	1.002	6.513	.83499998	8.3500004	0	0		0			376		1.1	11.8	85.800003	8	179	14	104
36960535	13240081	26273848	1	1	92	144	52	80	18	100	9	62	139	25.5	8.3999996	98	9.3000002				13	22.5	31	9.1000004	105	1.45	179	139	4.8000002	.02	.079999998	2.3	.16	5.3099999			.5				156		1.4	15.05	25.799999
36980734	11858497	24644178	1	0	76	130	100	109	20		5	30	139	25.35	7.9499998	191.5	13.5				11.5	18.5	16.5	8.25	109.5	.64999998	171	139.5	4.75														1.3	14.15	119.25	86	66	133
36986506	11466804	28549449	1	0	80	106	52	71		100	3	37	137	27.4	8.6499996	177.5	15.5	2.8			21	18.5	85	8	103	3.3499999	202.5	137.5	4.8000002														1.75	19.299999	75.050003	28	65	39
36992951	19524140	28530035	1	0	87	116	52	74	12	100	4	29	138	28.1	9.1499996	153	11.65				11.5	20.5	13		112.5	.64999998	125	140	4.4000001												130		1.3	13.95	27.799999
37063195	16434134	27502022	1	1	80	99	46	63		100	7	55	132	40.5	13.1	182	14.4	3.7			15.5	21.5	24.5	8.1999998	101	1	377.5	134	4.4499998	.05745	.11035	.92645001	.78715003	12.51375									1.15	13.6	25.9	25	87	34
37065927	10119872	22318477	1	1	88	100	46	62	22	96	10	49	132	26.950001	8.0500002	293.5	8.1999998	3.5			15.5	22.5	109	10.1	99	3.75	231.5	137	6.5999999	.07	0	2.0050001	.76999998	6.8000002		4		2					1.45	15.6	32.049999	17	54.5	29.5
37071987	11122975	20098892	1	0	66	95	36	56	16	100	11	60	131	28.950001	9.8500004	177	13.15				12	25	15.5		100.5	.69999999	91	133	4.3000002														1.55	16.35	50.549999
37076644	18635810	25494592	1	0	81	103	47.5	68	16	100	9	75	134	31.75	10.45	102.5	22.799999				13.5	21.5	31		106.5	1.05	137	137.5	4.0500002	.059999999	.30000001	1.52	.11	17.24			1.4				221		1.55	17.15	28.299999
37106134	18694126	25594090	1	0	96	93	39	56	14	100	4	40	136	31.65	10.9	184.5	11.4				13	22.5	20.5		108	.64999998	110	138.5	4.6500001												280		1.2	13.7	36.700001
37110722	19013759	24445989	1	0	74	131	59	94	20	99	1	24	137	40.5	13.4	190	8.8000002	4.0999999			16	22	27	8.3000002	103	1.2	179	137	4.4000001														1	10.95	65.449997	84	45	90
37144772	15628922	29497122	1	0	90	86	62	67	19	100	5	47	132	32.349998	10.2	534.5	27.9	3			21	14.5	14	7.3000002	106	1.05	194	135.5	3.3	.015	.029999999	3.723	1.473	21.368999	2	4		0					1.05	11.45	42.650002	16	140	34
37159707	12584492	28436809	1	0	57	111	44	67	18	100	4	34	136	26.5	8.3999996	150.5	11.85	3.8			17	20.5	25		106.5	1.25	95.5	137.5	4.5500002	.02	.02	.34	.2	9.5299997			1				156		1.4	15.75	27.9	13	91	36	134
37170383	16524919	29731621	1	0	100	114	57	74	10	99	9	64	134	28.85	10.1	165.5	14.3				8.5	28	15.5	9.3999996	105	.75	132.5	135	4.5												258		1.3	14.6	44.299999
37173829	12519505	29604734	1	0	71	126	48	70	15	100	9	68	139	30.9	10.15	110	10.8				11.5	24	20		107.5	.64999998	93	139	4.0999999	.02	.11	1.88	.40000001	6.5999999			.60000002				209		1.2	13.25	30.299999
37199772	17779602	22463123	1	0	101	121	79	88	20	100	6	28	126	32.299999	10.25	209.5	27.15	3.2			18	17.5	20	7.5999999	97	.85000002	115	127.5	4.8000002	0	0	.29300001	2.0510001	26.077	0	1		1	8				1.5	16.049999	28.450001	546	84	1044
37226091	12526165	29970039	1	0	80	90	41	53	13		8	40	134	30.799999	10.35	148.5	23.5				11.5	22	16.5	7.9000001	108.5	1.1	108	135.5	6.0999999												214		1.7	18.35	64.849998
37226845	16128465	26725211	1	1	85	135	67	88	16	100	10	32	132	29.200001	9.8000002	128	14.15				8.5	25	22.5		106	1	126	135	4.1999998												321		1.45	16.75	37.450001
37278580	17751289	29720920	1	0	86	91	50	71	17	99	1	24	129	31.799999	10.85	252	13.9	3.3			13	23.5	11	7.6999998	97.5	.55000001	122	130	4	.0116	.081200004	1.1832	.54519999	9.7788							644		1.1	12.8	78.949997	13	67	26
37283481	10787196	28473234	1	1	95	128	83	100			10	34	135	41.75	13.9	132.5	14.65				14	22.5	16	8.3999996	100.5	1.15	107	135	4.9499998	.039999999	.039999999	2.79	.64999998	12.7			.60000002				253		1.85	20.049999	29.75
37283656	16877397	27939728	1	0	65	120	47	69	14	100	6	34	139	24.799999	8.25	152	10.75				11.5	26.5	19	7.8000002	107	.69999999	167	140.5	4.4499998												160		1.5	15.7	31.65
37283756	14519811	21026906	1	1	65	80	47	60	11	100	10	68	136	37.849998	12.75	111	25.950001				17	15	34	7.3499999	105.5	1.45	121	138	4.1999998														1.5	16.25	30.6
37286161	12046197	25874989	1	0	85	126	62	86	10	97	6	38	141	27.35	9.3500004	153.5	12.8				14	23	22.5	8.3000002	110.5	.94999999	149	142	4.5999999	.0232	.34	2.4590001	.4086	12.8692							211		1.35	14.5	27.25
37339254	15435415	25941472	1	0	76	121	63	83	15	100	7	29	136	38.549999	12.8	130.5	11.8				13.5	24.5	20.5		104	.80000001	100	136	4.3499999	.050000001	.17	1.54	.30000001	5.8499999			.60000002				292		1.2	12.85	36.200001
37343868	19645318	27466446	1	0	72	113	61	80	15	100	3	42	135	26.65	8.3000002	191.5	17.299999				10.5	23.5	13.5	8.1000004	101.5	.94999999	126	135	4.6500001	.02	.059999999	1.85	1.42	15.29			2				389		1.35	14.7	24.85
37345326	17025899	29316012	1	0	80	128	51	76	18	97	9	40	135	36.450001	11.9	216	8.3000002				15	23	24.5	9.3999996	105.5	1.1	106.5	137	4.4499998														1	11.05	39.849998	16.5	31	42	46.5
37352046	12246387	26489510	1	1	72	93	67	75	13	93	8	27	139	25.4	8.1000004	218	17.65	3.3			11.5	25.5	19.5	8.1000004	103.5	1.2	168.5	140.5	4.4000001												512.5		3	32.400002	116.85	116	100.5	89.5	45
37352255	13343002	26303325	1	0	97	93	39	53	20	94	14	33	130	26.700001	8.6000004	61	11.4	3.4000001			14	22.5	24	8.3999996	93.5	1.65	115	130.5	4.4499998												182		1.95	21.25	97.400002	48	107	91.5
37363163	14280049	25825954	1	1	86	110	57	76			12	61	138	28.049999	9.6499996	162.5	8.6999998				13.5	23.5	15	8.8999996	106	1	87.5	138	4.1500001												191		1.2	13.9	29.25
37374181	10758974	21950450	1	0	91	90	49	61	16	92	8	39	137	34.799999	12.05	202.5	12.8	3.2			13	25	18.5	8.4499998	106	.80000001	146	139	4.3000002	0	0	.83999997	.83999997	10.32	0	0		0					1.15	13.5	34.700001	663	79	1089.5	27
37391779	11256275	23971864	1	0	91	124	65	83	16	100	9	50	139	29.85	10.2	78.5	10.2	2.7			8	21.5	17.5	7.6999998	114	.75	114	139	4.5												124		1.25	14.8	83.099998	10	37	48	21
37422516	15730484	22688422	1	0	79	84	50	61	15	100	8	49	139	24.75	8.3000002	113	13.55				15	22.5	34	8.8000002	106.5	1.65	144	140	4.25	.029999999	.28999999	2.0599999	.56	8.1199999			.89999998		.2		220		1.65	17.9	37.150002
37424652	15685616	24255202	1	0	71	102	40	62	20	93	3	23	145	34.400002	10.3	507	16.200001	3.4000001			21	24	25.5	9	107	.75	171.5	148.5	3.7	0	.11	1.1	.22	9.46	1	2		1					1.45	15.85	43.799999	66	131	62.5
37502518	19033129	23517482	1	0	133	157	77	106	13		7	52	143	35	11.25	189	17.6				18	20.5	34	8.1999998	110	1.4	126.5	143.5	5	0	0	.58600003	1.465	27.249001	0	0		0					2.45	25.5	29.4	14	41	42
37507582	16765720	21177482	1	0	82	112	59	73	25	95	5	26	141	38.200001	13.6	208.5	7.3000002				16.5	29	21.5	8.3000002	101	.85000002	129.5	142	4.1999998	.0288	.0504	1.2672	.3096	5.5440001									1	12.25	22.799999
37550563	14161824	21001642	1	0	80	84	57	65	19		12	53	135	29.549999	9.75	138.5	9.0500002	2			15.5	23	67	7.6500001	101	1.95	147.5	136.5	3.6500001	.0612	.020400001	.92820001	1.2138	7.9865999									1.95	20.85	150	24	30	112	86
37564059	13632970	26843412	1	1	98	110	58	72	22		10	49	142	28.049999	9.3000002	179	22.25				10.5	17.5	28.5	8	115.5	2.9000001	122.5	143	4.1500001	.050000001	.039999999	1.9	1.49	21.190001			1.2				206		1.4	14.95	49.650002	57	52	250	131
37571828	16472270	20768033	1	0	92	138	101	114		99	10	68	139	33.849998	11.6	122	11.4	3.0999999			36.5	10.5	105	8.5	99.5	8.4499998	149.5	141	5.3499999	.0099999998	.0099999998	.2	.28999999	6.0100002			.30000001		.30000001		267.5		3.9000001	42.700001	43.349998	18.5	63.5	26.5
37599613	14997530	28935111	1	0	80	105	53	67	16	99	10	51	135	33.450001	11.65	166	16.950001				12	23	13.5		110	.94999999	109	135	5.5												182		1.4	16.1	43.849998
37607624	14306557	24605316	1	0	106	144	85	100	22	97	4	38	136	25.9	8.1499996	69	.44999999	3			13.5	19	25	7.8499999	108	1.45	208	136.5	3.9000001	0	.0049999999	.041499998	.011	.36500001	.5	2.5		0	1				1.9	20.1	33.599998	36.5	137.5	16.5
37614062	17898246	21292850	1	0	103	152	53	81	31	89	7	42	137	25.700001	8.8000002	179	10.1				17.5	22.5	56	8.1499996	101	2.6500001	194.5	137	3.6500001														1.1	13.2	36.650002
37685708	17222513	25055557	1	0	110	132	70	87	27	90	10	58	136	36.450001	12.35	275.5	23.35				13.5	19.5	16	7	110.5	.94999999	175.5	138.5	5	.0261	.078299999	.88739997	.73079997	24.351299									1.25	13.25	88.599998	71	86	90
37699455	13939722	20882340	1	0	73	118	55	75	16.5	100	6	45	140	28.450001	9.0500002	131.5	9.9499998				12.5	23.5	35	8.1499996	104.5	1.4	87.5	141.5	4.1999998	.02	.07	3.0999999	.50999999	8.3999996			.5				291		1.45	15.85	39.75	25	39	30
37722399	19446449	20823117	1	0	100	123	91	98	11		4	38	142	41	13.6	328.5	16.75				18.5	15	17	7.5	113.5	.64999998	289.5	144	3.45	.066600002	.088799998	1.6872	.97680002	19.4028							242		1.2	13.75	89.5	296	59	560
37727840	13693200	20116939	1	0	123	114	48	63	27	99	3	33	142	30.75	10.6	357.5	9.8500004	2.5999999			18	22.5	13.5	8.4499998	107.5	1.1	105.5	143	4.6999998	.031500001	1.05	1.386	.36750001	7.6754999									1.15	12.45	25.35
37749758	11516270	20486917	1	0	102	143	75	102	20	100	5	42	137	27	8.25	234	11.3	3.3			11.5	19	26	7.6999998	108	.85000002	136	138.5	4.5	.02	.17	.95999998	.46000001	9.6300001			.34999999						1.2	12.5	28.700001	16	77	24
37752339	12323237	21193747	1	0	117	102	75	81	15	94	2	36	132	27.700001	8.8000002	929	14.35	3.4000001			17.5	21.5	14.5	9.8500004	101	.89999998	182.5	135	4.0500002	.142	.426	.99400002	1.136	10.65	3	1		1	3		398		2.05	21.950001	46.700001	114	116	78.5
37752996	16302490	25512018	1	0	100	106	65	74			2	23	137	34.75	12.35	210.5	13.4	3.4000001			13.5	28	14.5	8.1000004	101	1.15	120	138.5	3.1500001	.0077499999	.058600001	1.10605	.45995	11.76765									1.1	13.4	26.5	33	66	39
37798506	11457571	25927964	1	0	92	130	79	90			7	41	138	38.900002	12.1	205.5	19.5	4.1500001			21.5	21.5	22	8.6999998	102.5	1.35	213	140	4.4000001	.23	0	2.3399999	1.64	19.190001	0	4		0			319		1.2	13.35	36.450001	55	53	104	36
37807553	17289025	22372127	1	0	104	128	83	95	24		2	28	120	35.049999	12.6	113	11.5				17.5	19	17	8.1000004	92	.60000002	98.5	123.5	3.5999999														1.3	13.6	29.700001	24	79	28
37808552	17717614	24272644	1	0	92	114	69	84			6	32	140	31.25	9.8000002	223.5	47.25				14.5	22.5	16.5		108	.94999999	158	141	4.3000002	.13	.38	3.4200001	1.52	36.610001			1.5				252		1.35	14.85	28.6
37815113	17864819	23600289	1	0	83	101	63	76	20	97	8	54	141	39	12.35	161.5	19.85				18	18.5	44.5	8.0500002	110	1.7	156.5	142.5	4.1500001														1.3	14	90.599998	25	59	55
37822261	14419568	21569236	1	0	84	100	51	68			9	41	137	25.700001	7.75	120.5	10.6				10.5	22.5	19		109	1.15	92	138	4.0500002	.0186	.28830001	1.1811	.2976	7.5050998							279		1.45	15.8	34.5
37824216	11055680	20982858	1	0	112	141	61	80	30	98	5	46	142	32.099998	10.7	209	10.9	3.8			14.5	25	21.5	8.3999996	107.5	1.1	162	143.5	4.8000002														1.85	20.15	24.200001
37844017	17596566	24407025	1	1	83	89	58	66	15		3	25	129	42.349998	13.25	274	13	3.8		6	13.5	31	14	8.3500004	91.5	.44999999	312.5	131.5	3.75														1	10.5	34.349998	47	139.5	28
37864610	11581121	21253245	1	0	79	118.5	62.5	79.5	21	95	4	25	141	36.400002	11.8	174	18.15	2.95			14.5	21.5	15.5	7.5	109.5	.85000002	125	141.5	4.0500002	.029999999	.025	1.285	1.24	17.195			.75						1.25	13.7	28.549999	89.5	131.5	119.5
37909469	14940318	28099640	1	0	78	109	58	72	24	97	10	65	130	36.150002	10.9	214	12.1				21.5	20	37.5	7.1500001	100.5	3.7	390	135.5	5.1999998												517		1.05	11.75	56.299999	41	123	25
37919023	13376901	29540720	1	0	81	92	45	55	25	100	15	21	140	32.400002	12.1	251	9.6000004				12	20	7	8.6999998	112	.5	137	140	3.9000001														1.1	13.2	28.200001
37926038	11148989	20600308	1	0	88	95.5	69.5	82	18	94	8	29	135	33.849998	12	116.5	10.25	3.7			15	22	11.5	7.9499998	103.5	.69999999	111.5	136	4.4000001	.0099999998	.039999999	1.83	.88999999	9.0500002			.60000002				272		1.15	12.4	27.1	58	58	301
37934458	12492737	27261448	1	1	85	114	52	71	15		8	51	132	37.25	12.1	199.5	13.1	3.5			17.5	20	19.5	7.6999998	105.5	1.1	295.5	136	3.8499999	0	.147	1.176	.73500001	12.201	0	2		1			199		1.1	12.9	91.300003	322	49	1266.5	180
37955253	16962402	28141954	1	0	86	92	55	68	10		3	39	138	30.700001	10.1	149	22.200001				11	22	6		111.5	.55000001	99	140	4.4499998												155		1.4	15.2	34.299999
37960389	10422844	26400469	1	0	79	142	88	99	26		13	76	147	31.6	9.8999996	354	28.4				36	18	87	9.8500004	100.5	4	120	148	6.6999998	.0568	.0568	1.846	.90880001	25.531601							316		3.0999999	31.6	35.099998	3930	144	8297
38014177	11997336	28256608	1	0	88	93	51	64		98	5	34	140	25.4	8.4499998	287.5	11.4				11.5	23	22		111	1	127	141	4.3000002														1.25	14.7	36.049999
38022183	17012812	23264860	1	0	91	145	86	97	25	97	2	21	133	43.099998	15.25	207	14.25	4			13	22	8	8.3000002	103	.60000002	131	136	4.1500001	.086999997	.057999998	1.45	.44949999	12.47							331		1.05	12.25	47	49	79	95
38025120	12883917	29575966	1	0	82	127	50	76	14	100	2	40	135	32.099998	11	129	16.950001				8	26.5	10.5		107	.44999999	115	135	5												294		1.35	15.3	41.549999
38080125	18016258	25466853	1	1	94	90	49	58	17		9	63	136	35.25	12	210.5	22.299999	3.2			18	17	17	8.3500004	108	1.15	308.5	137.5	4.0999999	.073200002	.073200002	1.2444	1.3664	21.6672									1.2	13.3	37.400002	112	74	317
38092273	13881981	20817928	1	0	84	104	41	56	16		13	62	139	29.4	10.9	133.5	7.4499998	3.2			14.5	21.5	43	9.3000002	108.5	1.95	113	139.5	4.5999999												152		1.15	13.2	39.700001	17	28	48	32
38120179	16687991	28486702	1	0	73	113	56	77	13	100	5	42	141	43.549999	14.3	216.5	31.299999				12.5	22.5	17.5	8.5	108.5	1.3	148	141.5	5.3000002	.15000001	.41	4.0599999	.98000002	22.290001			2.9000001				234		1.1	11.95	25.4
38121875	11745291	22270906	1	1	79	106	91	94	37	100	11	57	133	26.049999	8.3999996	180.5	12.8	2.7		5.5999999	15	24.5	28	8.3999996	99	3.3499999	118.5	135	3.9000001	.02	.31999999	.83999997	1.09	9.7399998			1.5						1.4	15	40.650002	10.5	66.5	17
38130018	16381749	25795258	1	0	86	126	76	91	18	100	7	43	140	33.650002	10.4	208.5	12.75	3.2			12.5	24.5	28	6.1500001	110	1.1	106	143	3.55	.039999999	0	3.26	1.28	8.5			.5						2.05	22.5	29.4	307	143.5	650
38151958	12860941	25544823	1	1	94	76	73	54	19	94	7	63	132	24.65	8	383.5	28.1	2.5999999			16	21	26.5	7.5	96.5	1.75	273.5	134.5	5.4499998	.050000001	.0049999999	2.9300001	1.52	22.93					.85000002				1.35	14.5	28.25	120	49.5	114
38169072	14503449	20785890	1	0	64	106	68	78	10	100	8	26	135	36.599998	12.45	107.5	16.9				11	28	15.5		101.5	.85000002	145	136	4.6500001	.0438	.2044	1.898	.59859997	11.8552							204		1.4	15.05	29.049999
38189016	18727093	28293469	1	1	73	88	54	69		98	9	70	136	29.5	9.6999998	137.5	20				10.5	22	14	7.9000001	103	.85000002	132.5	136.5	4.4499998	.050000001	.2	3.3599999	1.15	17.139999			1.4				211		1.5	16.35	28.549999	139	59	276	33
38190534	17327802	23212843	1	0	70	153	77	105	18.5	100	7	35	139	24.549999	8.4499998	178	9.3000002				13	23	15.5	8.3000002	108	.64999998	133	140	3.9000001	.0152	.060800001	1.8012	.2052	5.5251999							215		1.3	14.2	30.75
38191620	19106955	27698713	1	1	80	95	44	63			9	57	140	30.85	10.1	156.5	12.85				14.5	22.5	25	7.5999999	110.5	1.2	97	141.5	4.4000001	.0188	.28200001	1.5322	.3008	7.2662001							184		1.35	14.6	30.1
38243727	18856086	24495158	1	0	71	121	78	99			1	15	136	37.950001	12.7	141.5	13.45	3.5			13.5	26	18.5	7.6500001	103	.80000001	281	138	4.25	.081900001	.093599997	2.5506001	.58499998	8.4006004									1.1	11.95	44.599998	92	99	259
38246006	10623147	21976100	1	0	91	92	59	66	19	97	1	20	135	32.25	10.85	196	14.05				12.5	23	21	9.3999996	104.5	1	108	135.5	4.3000002	.0147	.0147	.73500001	.147	13.7886									1.1	12.6	22.4
38247671	18024998	24567210	1	0	85	94	63	71	19	99	5	44	133	49.200001	15.8	311	25	4.5999999			15.5	19	27.5	8.6999998	107	1.2	256	136.5	5.0999999	.073200002	.1232	1.1356	1.141	22.5252									1.1	11.75	42.450001	233	88	569
38278364	12279259	21504837	1	0	99	130	66	85	14		5	21	138	42.400002	14.9	270	10.2				15	24	12	8.8000002	104.5	.89999998	141.5	139	3.8	.102	.1938	2.4377999	.41819999	7.0380001									1.3	14.95	27
38284405	17798298	24415854	1	1	85	124	76	90	17.5	96	9	34	139	39.049999	11.8	230.5	17.9				10.5	22	19.5	8.1000004	109.5	1	136	139	4.4000001	.039999999	.029999999	1.96	.41999999	14.33			1.1				288		1.35	14.7	33.049999
38301645	11352800	28344050	1	0	80	92	41	57	14	100	7	43	138	24.799999	8.25	74	6.0999999				10	24.5	18	8	109	1.05	112	138.5	4.3000002												253		1.6	17	34.5
38302296	11067354	28472903	1	0	90	93	56	74	20	91	10	58	139	28.6	9.3999996	135	14.3				14.5	22	30.5	8.25	105	1.6	177	140.5	4.25	.02	.059999999	2.6500001	.93000001	9.25			.60000002				305.5		1.35	14.7	43.5
38378477	14919373	24863432	1	0	75	99	88	93			5	31	134	43.349998	14.8	176.5	12.9	3.9000001			14	21.5	17	8.3999996	102.5	1.5	121	137.5	5.0500002	.0099999998	.0099999998	1	.72000003	11.19			.60000002						1.1	12.15	44.200001	58	16	336
38400942	15838548	20517813	1	0	67	122.5	70.5	85.5	15	99	7	43	134	31.299999	10.2	188	8.25	4.0999999			17	24	23	7.5999999	99	.85000002	90.5	137	3.75	.0176	.0616	.3872	.3608	7.9727998									1.15	12.85	50.950001	29	63.5	105.5
38423858	15730899	29702752	1	1	90	85	64	71	16	96	7	41	137	38.5	12.45	208	18.35				11.5	24	17	9.6000004	101	1	115.5	137	5.1999998	.079999998	.31	2.9400001	.51999998	14.59			1.2				210		1.2	12.9	25.549999
38430816	11839107	21302383	1	0	105	135	112	116	27	100	2	17	136	43.450001	14.75	213	9.8999996	4.0999999			16.5	19.5	20	9.1999998	106.5	1.2	143.5	137.5	4.6999998	.089550003	.11425	2.1379499	.3919	7.4163499									1.65	18.200001	26.950001	70.5	73.5	87.5
38432543	15782813	21093941	1	0	78	151	113	120	24	98	12	55	136	43.25	15.15	337.5	26.5	3.8			22.5	16.5	30.5	8.6000004	102.5	2	381	137	3.6500001	0	0	2.5699999	1.799	21.073999	0	1		0			361		1.2	13.4	51.849998	117	63.5	377.5
38434207	19846489	29474572	1	0	120	78	40	49	24	100	9	45	142	31.65	9.9499998	220.5	14.95				14.5	13.5	20	6.8499999	119.5	1.2	174.5	142.5	3.6500001	0	0	.89999998	0	3.3	0	14		2					1.45	16.35	38.25				27
38443909	15175429	20734166	1	1	93	109	54	74	17	99	9	32	136	27.700001	8.75	152	18.049999				13	21.5	25	7.4499998	108	1.25	108	137.5	4.75	.0528	.0264	1.6632	1.0824	23.575199							249		1.5	16.15	40.099998	60		26
38461395	11874424	25574892	1	0	71	110	80	90		100	14	66	137	40	12.5	180	16				16.5	15.5	31	8.6499996	105	2.6500001	178	139.5	5.8499999	.07	.11	1.99	.49000001	9.5799999			1.5				247.5		1.15	12.45	86.25	1598	101	3644.5
38500236	19971226	20146850	1	1	90	102	42	61		93	15	46	140	36.099998	11.75	179.5	9.25	3.5999999	2.3	5.9000001	19.5	17.5	45.5	8.8999996	108	2.25	107.5	141	4	.02	.039999999	1.58	.66000003	6.52			.5						1.15	12.3	93.800003	24	56	20
38523636	16399790	27593497	1	0	75	152	69	88	19	99	5	57	142	31.5	9.9499998	241	7.0500002			6.9000001	15	27.5	24	9.1999998	105	1	140	143.5	3.45	.0043000001	.025800001	.64499998	.086000003	3.5388999									1.05	12.8	28.4
38535052	16911520	26420449	1	0	89	98	53	71	25	100	7	69	140	26.5	9.8000002	107	12.15				10.5	22.5	16	7.9499998	111.5	.75	125.5	140.5	4.4499998												179.5		1.55	16.85	48.450001
38536639	14432295	25310293	1	0	72	97	43	60		100	8	34	135	30.049999	9.8999996	186	10.7				10.5	23.5	19.5	8.5500002	106.5	1.15	108	136.5	4.6500001	.0306	.18359999	1.836	.30599999	7.8438001							217		1.55	16.950001	29.75
38553364	12680771	21684235	1	0	93	96	50	65	9	100	5	27	136	28.35	9.9499998	277.5	11.85				9	24.5	20		108	.69999999	105	136	4.3499999	.045200001	.1017	1.7176	.2599	9.1643									1.25	14.4	24.049999
38566661	15848505	28110474	1	0	77	99	56	70	14	100	6	35	139	31.1	10.2	217.5	13.6	4.5			12.5	24	18		108	.94999999	139	140	4.3499999												252		1.25	14.85	29.799999	28	57	88	30
38613519	12793258	20784786	1	0	139	78	40	49	25		5	38	135	23.9	7.8499999	576	13.95				16	19.5	36	8	106	.69999999	291	138.5	4.1999998														1.4	14.7	40.75
38648538	13126396	25850480	1	0	83	136	71	95	17	100	1	38	136	26.700001	8.6000004	219	12.95				15	24	19.5	8.8000002	102.5	1.05	147.5	137	4.4499998														1.25	13.45	26.4
38658392	11581195	28782408	1	0	85	118	72	85	32.5	94	3	28	133	38	12.75	486.5	19.9				12	28	20	7.4000001	92.5	1.05	161.5	135	4.25														1.3	13.85	49.450001	9	48	18
38672435	16233215	23968264	1	0	85	101	52	64	12	93	8	43	136	29.9	9.4499998	139.5	22.35				11	22.5	25	8.1999998	106	.89999998	123	137.5	4.9000001	.050000001	.090000004	2.05	1.17	17.299999			1.8		.1				1.5	16.35	31.299999	28	58	35	39
38714918	12413668	29749194	1	0	67	122	51	67	14	99	4	48	138	26.65	8.5	226.5	8.75				17	23.5	36	8.4499998	103	1.3	283	139	4.4000001														1.3	14.3	26.200001
38731546	12339916	23185632	1	0	82	87	61	72	12	97	4	30	132	30.549999	11.1	324	20.25				9	26.5	14	8.5	102	.94999999	130	132	4.5999999												225		1.45	16.4	31.65
38762244	10464977	23034003	1	0	66	102	46	65	13.5	94	9	48	139	36.099998	12.45	130	11.5				14	24.5	38	8.0500002	107	1.65	150.5	140.5	4.0500002	.0252	.0126	.44100001	.6552	11.4786									1.2	14.05	77.150002
38777768	12330397	20165884	1	0	97	165	95	113	23	100	1	24	136	43.049999	14.25	368.5	8.6999998				17	25.5	10	8.3500004	99.5	.75	135	138.5	3.6500001														1.45	16.1	31.75	9.5	69	13.5
38808606	14342647	20793449	1	0	92	84	46	56	14	100	5	46	139	30.85	10.05	155	16.1				11	23	28		109.5	.85000002	75	139	4.1500001												231		1.5	16.65	37.650002
38859069	13241244	21892522	1	0	80	140	64	86	14.5	98	16	75	135	25.049999	8.1499996	116.5	11.3				13	24	32	8.1999998	103.5	3.6500001	110	135.5	4.8499999	.02	.23999999	.92000002	.30000001	9.1899996			1.4				170		1.35	14.7	35.549999
38863572	19712263	23554137	1	0	68	109	55	74	11	100	6	25	133	31.549999	10.9	280.5	9.6999998				19	20	91.5	9.25	105	3.2	119.5	137	6.3000002	.042800002	.042800002	.94160002	.37450001	9.2982998									1.25	14.4	30.450001
38871008	13157308	24116584	1	1	71	90	45	56	23	99	4	43	135	45.599998	13.8	319.5	20.049999	4.0999999			13.5	28	26	9.1000004	97.5	1.1	154.5	135	4.25	.039999999	.22	.98000002	.94	17.799999									2.5999999	27.450001	40.5	15	70	26
38878651	15198228	25564830	1	0	117	102	57	69	22		19	65	117	25.75	9.0500002	60.5	4.8499999	2.3			16	21	51	8.1000004	88.5	1.7	138.5	122	4.1500001	.021	.0070000002	.53899997	.315	6.1110001									1.35	14.35	34.599998	6	172	8
38886021	13233598	27398233	1	0	64	192	103	134	12	100	9	34	138	35.450001	11.7	124	16.9	2.9000001			11.5	23.5	22.5	7.4000001	107.5	1.6	150.5	139.5	3.9000001	.055050001	.091700003	1.9768	1.22955	15.01025									2.45	25.700001	31.450001	20	40	43.5
38900791	19294463	25324698	1	1	80	98	34	53	15	96	10	55	144	28.450001	9.75	117	6.8000002	1.85			24.5	22.5	13.5	10.9	105.5	1	190	146	5.1999998												188		1.7	18.950001	57.650002	92	31.5	186.5	32
38903260	10934106	28010768	1	0	118	129	92	100	30	98	6	33	139	27.5	8.4499998	155	14.2				9	28	29	7.4000001	102	.89999998	163	139	4.5999999														1.1	11.5	31.700001
38907664	15221512	25628582	1	1	84	113	57	73	14	98	10	32	134	31.450001	10.25	128	7.9000001				8	21.5	22		107	1.6	114	134	5.0999999	.0099999998	.079999998	.68000001	.059999999	3.8			.89999998				162		1.75	19	41.299999
38913968	17789287	25119406	1	0	109	107	65	82	28	100	4	39	135	29.700001	9.8500004	224	10.85	2.7			13	21	13.5	7.1500001	106	.69999999	250.5	136	3.8499999	.035999998	.024	.43200001	.46799999	11.052									1.1	12.85	90.099998	45	114.5	37.5	28
38915478	14276893	26803955	1	0	80	101	55	72	14	92	8	32	128	31	10.6	147.5	12.45				10	24	7.5	7.8000002	99.5	.5	114	130	4.3000002												187		1.25	13.35	26.4
38921444	10282931	23897542	1	0	93	151	65	82	14	100	5	60	135	28.950001	9.25	156.5	6.75	3.5			24	21.5	42.5	10.15	94.5	1.75	255.5	135.5	4.4499998												212		1.3	15.4	24.5	14	60	37
38929622	11357684	28158383	1	1	86	88	52	64	16	91	12	60	139	27.6	9.5	135	12.1				13.5	22.5	17.5	8.4499998	105	1	170	141	4.4000001	.07	.1	4.7800002	.47	5.8699999			1.7		.30000001		203		1.3	13.7	22.950001
38976429	17842950	28181293	1	0	93	127	55	71	28	92	11	61	128	32.799999	11.2	424	11.4			5.0999999	17.5	21	43	8.3000002	98	1.85	366.5	130.5	5.6500001	.0337	.050549999	1.45455	.63340002	9.5777998									1.2	13.7	23.6	59	179	35	30
39048334	16447475	20702321	1	0	76	103	48	60	16	99	6	36	139	29.35	9.3000002	201.5	11.65				11.5	28.5	13.5	8	105	.69999999	119.5	140.5	4.4000001	0	.41	2.5699999	.27000001	9.7200003	0	2		1			438		1.25	13.75	28.950001
39126367	13555046	20063893	1	1	92	113	53	74	16	100	9	37	130	25.700001	8.8000002	189.5	19.950001				11.5	23.5	13.5	9	100.5	.80000001	109	131.5	4.3000002	0	1.34	2.1400001	.27000001	22.700001	0	16		1			226		1.4	15.3	48.799999	121	64	83
39162474	16792669	23237338	1	1	134	123	76	89		92	6	39	135	31.4	10.9	195	7.9000001	3.7			17	23.5	40	8.6999998	95.5	1.85	156.5	136	3.7	.07	.0099999998	.75999999	.76999998	6.21			.5						4.1999998	46.150002	91.849998	11	68	52
39227723	18221252	21596833	1	0	113	160	60	90	24	99	3	13	137	44.299999	14.6	245.5	18.1				17.5	21.5	17	7.75	103	1.45	298	138.5	3.95	0	.193	1.158	.579	13.896	0	15		3			263		1.2	14.2	30.4	77.5	76.5	104	172
39259282	14727722	22184274	1	0	80	141	73	95	13.5	100	11	46	138	28.299999	8.6999998	51.5	3.2	2.8499999			19.5	27	19.5	7.5999999	95.5	5.9000001	74.5	138	4.25														1.6	17.25	34.75	3225	50.5	8993
39270495	13194166	22036580	1	1	82	93	60	72	22	95	11	57	144	44.299999	13.8	238.5	12.35	3.5999999			15.5	33	28.5	9.1499996	103	2.5	122.5	146.5	3.95	.0288	.1824	1.4496	.384	7.5647998									1.2	13.1	113.2	22	76	39
39318367	10561929	21736955	1	0	98	124	76	88	22	96	5	51	140	30.950001	10.1	276	5.9499998				15	20	38.5	8.3000002	110.5	1.2	144	141.5	3.8499999														1.05	11.5	35.950001
39319902	17187988	29000687	1	0	95	134	83	106	21	100	2	13	136	26.25	8.3500004	161.5	8.75				10	23.5	7		108	.55000001	127	136	4.0999999														1.2	14	43.799999
39327218	15575292	24381540	1	0	86	85	48	61	20	100	10	56	138	33.5	10.95	111	9.8000002				10	20.5	36	7.8000002	108.5	1.3	170	138	4.1999998	.02	.039999999	1.64	.28	8.5			.2				201		1.15	12.7	33.200001
39358177	16116557	24429281	1	0	114	105	66	87	25	100	9	37	136	38	13.05	231.5	15.4	4.0999999			13	26.5	22	8.8000002	102.5	1.3	144	138.5	3.5	.057599999	.0288	1.8288	.76319999	11.7072							211		1.3	15.2	42.700001	64	83	196
39418586	13970072	29116286	1	1	88	76	70	73	23	97	1	20	136	27.25	8.5	317	6.9000001				11	35	14.5	8.6999998	90	.89999998	136	136	4.1999998														1.65	17.950001	97.099998
39512099	18182810	27617178	1	0							6	44	136	20.049999	6.5999999	91	8.3999996	2			13	23.5	45	7.8000002	105	1.15	170	137	4.5	.02	0	1.04	.43000001	7.6700001			.69999999				223		2.0999999	23.049999	33.849998	10.5	61.5	31.5
39518615	19614462	28529212	1	1	70	146	70	89	15	98	6	50	116	29.4	10.7	206	5.0999999				13	21	18.5	7.6999998	93	1.4	113.5	120.5	3.7	.0076000001	.030400001	.89679998	.64600003	6.0268002									1.45	16.25	44.200001	20	90	27
39545493	16152737	29061094	1	1	89	149	31	87		100	8	38	140	28.1	9.5	90.5	8.6499996				11.5	20.5	14		112.5	1	117	141	3.55												199		1.45	16.049999	64.849998
39582984	16785883	28181915	1	0	57	141	57	78	23	100	12	43	128	24.950001	8.3000002	250.5	9.1499996	3.2			15.5	23.5	36	8.5500002	98	6.3499999	202	131.5	4.3499999	.052450001	.13725001	1.0552	.46439999	7.4436002									1.2	13.65	27.1	19.5	122.5	28.5
39594495	18503226	21351618	1	0	80	87	48	59	19	100	3	45	138	26.700001	8.8000002	206	5.0999999				12.5	26	26.5		107	1.05	134.5	140	5.6500001												229		1.45	16.35	38.700001
39661672	11343484	29736871	1	0	87	183	86	110	17		1	23	131	42.200001	13.7	269.5	11				14	22.5	11	8.6499996	100.5	.60000002	136.5	133	4.1999998	.057500001	.161	1.5065	.49450001	9.2805004									1.05	11.25	29.4	19	52	28
39670352	13870816	28765436	1	1	94	107	53	75		100	7	50	142	35	11.15	104	24.4				14.5	23	35	8.1999998	105.5	1.15	95	142	4.5	.059999999	.050000001	5.46	.81999999	16.969999			.89999998				178		1.6	17.4	30.35
39722636	17288844	25595502	1	0	62	131	40	80	18	100	7	46	139	38	12.85	245	13.85				11.5	31	30.5	8.3500004	104	1.55	179	140.5	4.6500001														1.5	16.049999	76.25	45.5	124	200
39736569	13022175	26692526	1	0	90	104	60	77	12	100	5	26	136	33.900002	11.65	121	9.5				10.5	23.5	13.5		109	.75	97	138.5	4.3499999												221		1.1	12.8	30.200001
39764632	11221989	24641272	1	0	96	113	66	83	14	95	10	32	137	29.15	10.1	157.5	16.950001				12	25.5	17		105	1.25	113	139	4.0500002	.212	0	2.756	.42399999	15.476	1	8		2			228		1.7	18.549999	31.35
39793956	11191438	20179421	1	0	95	122	51	74	22	97	8	59	125	36.150002	11.45	206	20.950001				20.5	20	43	8.5500002	98	2.4000001	373	131.5	6.1999998	0	0	.63	.41999999	19.74	0	8		0					1.05	11.35	86.25	260	101	358.5
39806522	10541600	24519789	1	0	80	93	49	64		100	4	40	137	23.299999	8	171	8.5500002				9	22.5	17		105.5	1.2	142	137.5	4.6500001	.02	.23999999	1.4400001	.38	4.04			1.1				290		1.3	13.85	37
39808640	14175491	23334880	1	0	77	101	66	78	22	100	15	47	138	23.549999	7.5999999	143	5.9000001	3.25			20.5	20	50.5	8.75	98	9.8500004	94	138.5	4.6999998														1.2	13.5	57.349998	40	53.5	72
39843634	15190491	27344843	1	0	73	116	64	81		100	4	34	135	30.700001	10.85	179	11.85				8.5	25	12		107.5	.44999999	136	137	4.4000001												256		1.15	13.85	28
39863267	16200045	27596478	1	0	69	141	61	79	13	100	1	34	128	24.35	8.3000002	346	11.65	2.8			15	24.5	16	7.5	95.5	.55000001	211	130.5	3.7	.029999999	.059999999	.40000001	1.1	10.22			1.7						1.25	13.7	26.85	31	91	41
39880553	11801290	26914099	1	0	131	119	66	72	29	97	6	48	139	34.049999	11.25	194.5	9.9499998	3.75			26.5	16.5	45	9.0500002	101	7.5500002	233	139.5	4.25	0	0	.28999999	1.73	12.38	0	18		0					2	21.85	59.950001	9.5	96	15
39886608	18203000	29793697	1	0	70	117	69	87	21.5	100	4	37	141	33.099998	10.3	226.5	14.6				14.5	24	12	8.8999996	104.5	.75	115.5	142	4.5999999	.029999999	.13	2.5599999	1.36	15.39			1.3		.1		414		1.25	13.55	27.450001
39890206	18275831	20285877	1	1	85	98	73	80	12	93	10	59	131	38.549999	12.35	139	25.25	3.5999999	1.2	4.8000002	23.5	19.5	54.5	9.3999996	94.5	1.8	107	132.5	4.8000002	.2	.18000001	1.355	1.9299999	27.799999	0	2	1.1	1			200		1.6	17.25	29.799999	19	41.5	145	32.5
39907667	15866795	24896163	1	0	83	114	36	74	16	80	6	38	134	26	8.6499996	189.5	13.4	3.25			15.5	24	20		102	1.1	155.5	137	3.8499999	.0298	.074500002	1.8923	.73009998	12.1584									2.95	30.4	34.049999	43	39.5	291	108.5
39936606	15682194	24569744	1	0	104	144	81	98	35	92	3	41	141	37.900002	11.95	278	18.450001	3.0999999			14.5	21.5	53	8.75	105	1.7	165	142	5	.07	.14	.89999998	1.4400001	17.530001			.69999999						1.2	13.15	28.799999	45	92	32
30000484	18421337	22413411	0	0	88	92	43	55	14	100	8	45	134	26.200001	8.6000004	368.5	14.05				13	25.5	43	8.6499996	101.5	1.2	102.5	136	4.1999998	0	2.4960001	2.392	1.5599999	3.848	0	1		0	3				1.4	15.75	30.9
30003306	16235911	28956560	0	0	60	104	44	62	18	93	8	38	140	37.599998	12.2	151	11.3	4			16.5	20.5	52.5	10.25	104	1.7	215.5	141.5	5.8499999														1.2	13.1	133.89999	80	116	83
30005363	16805735	20481037	0	0	92	117	71	80	20	98	2	27	141	45.099998	14.75	372	11.9				15	25	17	7.9000001	105	1.1	265	141	3.5												407		2.2	23	27.700001
30012129	14412677	21432956	0	0	140	83	54	61			7	32	137	34.400002	11.05	125.5	4.75	3.3			14.5	26.5	14.5	8.6499996	101.5	.75	125.5	138	4.0500002	.0099999998	.11	.47999999	.62	1.96			.30000001									11	84	21
30015361	19454978	21290667	0	0	100	110	40	58	24		4	53	133	31.799999	10.4	81	12.2	3.0999999			14	24	24	7.8000002	98	1	246	133	3.2	.0122	.0244	.31720001	.47580001	11.3826									1.3	14.2	32.900002	73	123	105
30016014	11348907	24524153	0	0	75	124	61	76	16		5	27	138	31.4	11	281	11				15	22	14	8.3000002	105	.69999999	104	138	3.8														1.3	14.3	25.9
30018045	18369403	25874416	0	0	56	103	80	87	15	93	3	23	139	46.799999	14.4	149	10.1				14.5	18	22	8.6000004	108	1.15	114	140.5	4.0500002														2.8	30.200001	39.200001	19	99	24
30038235	17913240	23764671	0	0	88	139	99	109	28	98	2	34	143	21.200001	7.0999999	74.5	7.6999998	2.4000001			15	13	39	8.8999996	115	2.2	81	143	4.9000001	0	0	.14	.07	6.8899999	0	7		0	4				1.3	14	32.400002	21	117	39
30047649	15454391	29699495	0	0	76	116	71	81		93	4	37	134	37.200001	12.1	125.5	5.75	3.2			18	22.5	36.5	9.3000002	100	1.5	246	135.5	4.5500002	0	0	2.3900001	.23	3.0799999	2	4		0					1.05	11.75	34.049999	30	89	36
30049254	11984981	21232275	0	0	95	100	52	66	34	91	7	39	137	27.4	8.3500004	526	17.9				12	27.5	12	8.5500002	98	.75	173	137.5	3.8499999														1.3	14.1	26.700001
30057751	15854896	27184034	0	0							6	41	137	34	11.4	77.5	11.75	3.7			18	22.5	29.5	9	103.5	1.7	140.5	139.5	4.0500002														1.3	13.85	26.6	37	101	41
30061662	18817948	23379351	0	0	69	140	90	102	14	100	1	25	138	42.700001	14.1	212.5	7.6500001				14	24	8		104.5	1	113.5	138.5	3.8499999	.033	.1452	1.8018	.38280001	4.2438002									1.05	12.5	27.950001
30063403	18264198	28800482	0	0	80	123	58	73	14	95	6	21	137	53	16.25	202.5	9.4499998				16.5	39.5	30.5	8	86.5	1.25	140	137.5	4.3000002	.074649997	.25420001	1.83565	.66289997	6.63205
30064623	13695016	24430701	0	0							5	36	126	25.75	8.1499996	418	12.45	2.7			25	22	85	7.9000001	86.5	11.4	183	128	4.6999998	.050000001	.050000001	.80000001	1.09	11.21			.69999999						1.2	12.85	31.4	15	90	33
30070098	15981908	21789288	0	0							2	26	136	31.6	10.1	320	15.5				18.5	23.5	21	8.9499998	99	.94999999	213.5	137	3.9000001	.02	0	.88499999	.77999997	13.93			.80000001						1.35	14.7	25.049999
30077449	14219343	22564482	0	0	84	134	104	110	19		5	45	139	34.5	11.55	124.5	5.5				15.5	26.5	20	7.9000001	104	1.55	143.5	143	3.8499999	0	0	1.2	.75	5.4749999	1	0		0					1.2	12.9	36.599998
30079934	12384056	21865204	0	0	130	167	97	114	36	100	6	46	134	36.099998	11.9	99	9.6000004				15	15	49	8.8999996	108	2.5999999	92	134	3.8	.019200001	.2784	1.3824	.2016	7.7184							214		1.2	12.8	33.200001	21	43	15
30081334	14964123	25103078	0	0	78	183	87	111	21	94	3	26	129	31.549999	10.5	424	15.5				17	26.5	21.5	8.3999996	90.5	1.15	170.5	129.5	4.0999999	.1098	.183	1.2261	.76859999	16.012501									1.05	11.6	29.549999	13.5	60.5	21
30084254	18952379	27330223	0	0							3	29	141	33.400002	10.8	245	10.9				18	26.5	42.5	9	101	1.75	139	142	3.75														1.3	14.15	38.5	13	107	27
30087370	18624255	26726128	0	0							5	54	129	27.799999	8.75	239	8.1999998				19.5	23	46	8.1000004	92	3.4000001	96	130.5	4.25	.079999998	.20999999	2.1199999	1.14	5.6900001			1						1.2	13.55	26.1
30091633	16728026	22443709	0	0	53	99	41	59	10	98	4	45	144	23.450001	7.1999998	150	8.4499998				15	23	89	8.8000002	106	1.7	286	144	4.5999999	.050000001	.07	1.11	.97000003	5.5900002			.40000001						1.8	19.9	54.099998	11	119	22
30093352	12317948	27505947	0	0	62	89	59	66	23	92	2	20	139	37.849998	12.65	181	8.5500002	3.2			14.5	23.5	16.5	8.1499996	106	1.05	125	140	4.1500001	.063199997	.13429999	2.0302999	.30809999	5.3562002									1.3	15.05	28.049999	182	53	60
30099067	18468814	29101133	0	0	95	134	76	90	45	97	1	27	134	32.349998	10.75	352.5	1.45	2.45			15	22	13.5	7.75	101.5	.60000002	108.5	135.5	3.5999999	.0049999999	0	.73000002	.345	.37	2	2		0	1				2.2	24.65	43.75	28.5	59.5	32.5
30104720	16901671	28861289	0	0							1	27	137	34.299999	11.45	306.5	11.2				14.5	24.5	20.5	8	106	.69999999	104	140	4.6999998	.031800002	.095399998	1.3886	.27559999	8.8086004									3.45	33.950001	32.049999
30113025	11504038	29146630	0	0	89	141	52	76	19	97	3	21	129	35.099998	12.05	91	19.9				12	23.5	22.5	7.3000002	97	.5	165.5	130	3.3499999	.048149999	.036600001	1.2409	.75174999	17.8258							650	24.9	.85000002	10.85	45.5
30114245	12819615	24503465	0	0	86	146	72	90	24		2	28	135	36.799999	12	261	15.8				18	19	13	8.6000004	102	.80000001	142	135	4.1999998														1.6	17.6	35.599998
30115539	13173167	28341363	0	0	76	143	71	85	36	96	1	42	144	36.650002	11.8	218.5	10.65	2.5999999			13.5	23	26.5	7.5	113	1.1	99.5	144.5	4.4499998	.071400002	.0612	.8976	.45899999	8.7209997									1.2	13.95	25.200001	22	43	27
30117609	14413751	22176468	0	0	89	92	64	71	22	90	11	26	121	34.150002	10.05	496.5	14.6	3.4000001			17	25	47.5	8.8999996	84	2.4000001	199.5	126	4.9000001	.0099999998	0	.51999998	2.1800001	12.21			.89999998		.1				6.1500001	67	48.75	239	273	249
30117929	19495630	26963940	0	0	90	116	64	74	18	91	6	37	136	31.6	10.4	159	8.1000004				13	27	40	7.9000001	101	1.9	118	136	4.6999998														3.4000001	36.700001	43.799999
30118271	14065108	27353605	0	0	66	137	76	90	15	97	0	34	139	35.799999	11.85	412	8.0500002	4		6.5999999	14.5	26	13.5	9.5500002	102.5	.64999998	110	139	3.95	.049199998	.049199998	1.1398	.36899999	6.5928001									1.1	12.2	31.700001	16	48	16
30119740	18992357	21603835	0	0							1	18	138	38.400002	12.4	294	12.7				15.5	20.5	14.5	8.8000002	108	.85000002	99	139.5	4.3000002																98.599998
30123984	15025560	26163864	0	0	110	161	85	104	29	93	0	26	133	30.299999	10.2	145	10.9				16.5	21	28.5	8.3500004	103.5	1.2	172	136.5	4.3000002	.022	.077	.847	.27500001	9.7790003
30124312	14755254	28933877	0	0							6	37	141	25.9	7.9499998	183.5	9.3999996	2.2			15.5	17.5	39.5	7.6999998	113	1.25	95.5	142	4.25														1.7	18.6	43.900002	17	307	40
30148170	14855461	20842265	0	0	75	143	64	92	16	100	4	42	134	33.349998	11.15	306.5	8.1499996				9.5	22	26	8.9499998	103.5	.69999999	169	135.5	4.3499999	.075000003	.31999999	1.15	.815	4.7449999			.34999999						1.25	13.4	26.700001	15		18
30155942	16476559	28731870	0	0	80	139	67	83	20	98	7	26	136	28.450001	9.25	185.5	6.9000001				21.5	24	92	8.8500004	95	5.4000001	137	136.5	3.95														1.45	15.5	54.849998
30158752	16121000	27371517	0	0	62	90	65	68	20	98	3	29	132	24.200001	7.5999999	304.5	46.900002				14.5	20	18	8.6499996	104.5	.94999999	105	134	4.4000001	0	0	5.8099999	.64999998	56.759998	0	12		1			249		1.5	16.75	26.85	29	63	26
30160060	13279129	26193371	0	0	101	77	57	64		96	6	40	131	27.4	9.5500002	167.5	10.05	4.0999999			23	19.5	56	8.8000002	92.5	1.3	200	132	4.8499999	.02	0	.88999999	.43000001	9.0799999			.69999999						1.7	18.200001	57.549999	44.5	41	126.5
30160766	12826857	20356048	0	0	69	93	43	53			6	31	135	33.049999	10.4	182.5	11				12	22	14.5		106	.85000002	97	135	4.9499998														1.3	14.2	32
30164976	11808155	21784070	0	0	98	88	55	61	15	100	3	35	133	28.549999	9.6000004	359.5	9				14	26	20	8	97.5	.80000001	113	134	3.8																	26	76	17
30171002	16328100	23215258	0	0	91	153	73	94	14		5	25	136	27.950001	9.6999998	95	7.5	3.45			13	25	16	9.25	104	.80000001	240.5	138	3.95												183		1.55	16.85	38.349998	735	42	770.5	48
30173232	18056245	29553959	0	0	82	109	36	57	26		11	31	135	18.25	6.1999998	140	5.5	2.0999999			14.5	22.5	35.5	7.1999998	100.5	1	144.5	137.5	3.5	.0099999998	.079999998	1.72	.52999997	4.21			1.4						6.6999998	71.550003	48.200001
30173347	17819993	24723071	0	0	71	117	61	74	12	99	2	47	141	33.900002	11.8	181.5	2.6500001	3.5999999			10.5	25	19	8.6499996	110	1.15	141	141.5	4.3499999	.029999999	.25999999	.26949999	.16	1.824	.5	4.5		0					.89999998	10.3	35.799999	25.5	63	29.5
30176553	15573773	23287795	0	0	81	111	64	75	19	97	3	20	143	26.549999	8.8999996	180.5	8.5				12	30.5	5.5	8.0500002	105.5	.30000001	118.5	144.5	3.7	.0581	.1162	1.3529	.37349999	6.3993001
30180235	11111901	26267238	0	0	88	107	66	76	20	98	3	37	135	24.25	9.0500002	92	7.1999998				12	21	10	8.1000004	106	.69999999	123	135	4														1.4	16.1	54.5
30185689	15961367	22572352	0	0	60	138	42	74	20	98	2	30	140	35.799999	11.2	149.5	6.0999999				12.5	25	18	9.4499998	104.5	1	102	142	4.25														1.15	12.55	85.199997	5	45	16
30186665	11761621	21584177	0	0	87	154	67	88	25	98	10	32	135	32.75	10.05	168.5	5.4499998				16	27.5	17	9.1999998	96	4.0500002	138	135.5	3.8														1.4	15.5	33.5
30211034	13537167	25296167	0	0	77	85	69	76	20		2	58	137	33	11.2	134	8.1999998				14	23	14	9.1000004	104	.60000002	163	137	3.9000001														2.3	24.1	31.200001
30214970	18341991	28217504	0	0	73	93	60	68	15		4	39	139	32.599998	10.4	444.5	14.3	2.4000001			12	24.5	13.5	8	106.5	.75	165	140.5	3.8	.068999998	.055199999	1.0901999	.82800001	11.7576									2.4000001	25.299999	69.400002
30215305	19584206	25736669	0	0	92	124	51	68	24	100	6	12	134	37.849998	12.4	133	7.25				12.5	29.5	16.5	8.6000004	98	.85000002	112.5	136	3.8499999														1.25	13.35	31.15	35	35	87
30241543	16740290	22871986	0	0	81	134	71.5	93.5	19	93	1	29	136	33.099998	11.6	221.5	7.9000001				13.5	23.5	14	8.8999996	106	.85000002	134	139	3.8499999	.0385	.1078	1.5554	.16940001	5.8365998									3.45	32.799999	88
30242774	18560132	29479073	0	0	96	97	47	62	20	94	9	43	140	35.799999	11	217	17	2.5			12	20	28	8.3999996	108	1	107	140	4.6999998																	8.5	138.5	13.5
30245962	10879112	22434248	0	0	100	114	80	88	12	97	3	39	122	28.200001	9.3500004	117	14.8	2.7			14	24	9.5	6.9499998	94	.69999999	116.5	128	3.8												216		2.25	25.049999	45.75	235	66	89	177
30248317	15416363	27662447	0	0	73	135	59	97	15	92	6	29	136	28.049999	9.3999996	152.5	10.8				14.5	23	34	8.6999998	104	1.4	109	137.5	4.0999999	.029999999	.25999999	2	.55000001	9.7200003			1.8				373		1.5	16.299999	47.549999
30248516	14358282	29784574	0	0	51	99	76	80	18	95	4	33	130	41.599998	14.1	280	10.1				17	21.5	30.5	9.6999998	96.5	1.05	87	130	4.8499999														2.2	24	41
30256270	14294356	22554077	0	0	70	118	76	85	19	99	4	25	138	35.650002	11.65	121	3.95	3.9000001			14	25.5	20.5	8.8500004	103.5	1.25	104.5	139.5	3.75														1.65	17.950001	64.75	47	243	51
30262939	15124644	22302916	0	0	60	140	116	120	19	95	4	46	133	34.599998	11.3	236.5	18.200001				20.5	23	60	7.6999998	94	5.9499998	120.5	133.5	4.1999998	.061500002	.2665	3.0545001	1.8655	15.2725
30274391	17346993	22925386	0	0	92	178	96	117	28	97	1	25	141	37	10.8	246	10.1	3.8			12.5	28.5	8.5	9.3999996	100.5	.85000002	248.5	142	4.1999998	.029999999	.16	3.3900001	.97000003	5.46			.80000001						1	10.5	28.5	20	87	29
30280596	12327925	29810839	0	0	93	121	66	79	14	99	4	47	140	27.75	9.6499996	364.5	45.5				14.5	20	19	7.75	110.5	.55000001	131	140.5	4.4000001	0	.41	2.45	2.05	35.580002	1	0		1	2				1.2	12.9	26.799999
30283326	17215355	21249310	0	0							3	28	128	26.950001	9.1499996	152.5	23.6				18.5	20.5	22.5	7.9499998	93.5	1	94.5	128	4.5	0	0	1.589	.90799999	19.749001	0	1		1					1.3	13.7	48
30299309	15958024	20507485	0	0	75	100	65	74	16	98	6	55	133	27.200001	8.3999996	274	17.700001				26.5	22.5	75	8.3999996	92	4.25	173.5	134	4.3499999														2	21	32.200001	1528	82	1532
30309120	18758318	27734968	0	0							7	37	139	35.549999	11.75	162	7.4499998	3.3			16	19	7.5		108.5	.64999998	126	140	3.5999999	.029999999	.039999999	1.28	.5	5.6399999			.30000001						1.1	12.4	33.099998	15.5	64.5	25.5
30311169	12038559	29893144	0	0							5	25	143	29.4	8.5500002	317	6.5	2.7			9	27	15	8.5	111	.89999998	96	143	3.7														1.7	18.799999	73.599998
30324300	11164979	28502325	0	0	106	109	41	59	15		3	39	116	24.1	8.1000004	259	9.25	2.2			12	19.5	43	8	93.5	2.1500001	132.5	118.5	4.5500002	.0093	.1023	.79979998	.27900001	8.1002998
30330648	17132849	25522621	0	0	74	150	68	86	19		4	67	131	31.9	9.5500002	165	9.5500002	3.0999999			14.5	24	48	8.9499998	99.5	1.8	153.5	133.5	5.1500001	.045000002	.30000001	.83499998	.90499997	7.3899999			1.05		.94999999				1.7	18.450001	75.650002	4	82	15
30337087	16788874	25097455	0	0							6	54	132	23.950001	7.6500001	93.5	7.6999998				18.5	20	62.5	8.25	99	3.95	114	133.5	5.25	.0099999998	.0049999999	.815	1.38	5.9949999			.55000001						1.15	12.45	27.4	17.5	179.5	41.5
30337986	10209126	23279996	0	0	96	100	63	80	14	91	6	37	137	35.200001	11.35	202	18.4				17	21.5	19	8.6999998	104.5	1.45	128	138.5	4.4000001	.07	.2	2.4300001	.94999999	15.31			.80000001				244		1.35	14.75	25.75
30340279	14851458	23443034	0	0	81	153	63	86	26	95	3	31	125	32	11.2	277.5	11.15	4.1999998			16	24	18	8.8000002	89.5	.75	198	126.5	3.6500001	.048	.14399999	1.068	.384	10.356									1.3	13.7	33.599998	33	92	43
30344293	15287015	28113222	0	0	76	139	75	95	16	99	4	34	142	37	11.7	235.5	8.6000004				14.5	26.5	9.5	9.25	106	.55000001	133.5	143	4.0500002
30347030	13297743	29403088	0	0	104	138	108	115	23	100	0	19	141	36	12.2	183	5.6999998	2.3			17	11	27	6.5999999	117	.60000002	120	141	3.5	0	0	.912	.56999999	3.306	2	13		1					1.3	14.1	30.700001	115	211	90
30349757	10772636	29372245	0	0	105	117	64	72	28		8	32	134	28.85	9.3999996	147.5	5.25				18	18	27.5	8.1999998	104.5	4.8499999	92	136.5	4.0500002	.021	.12935001	.90179998	.42344999	3.7744									1.7	17.799999	31.9
30359809	19287695	29470918	0	0	102	148	93	109	22	92	3	32	137	23.5	7.3000002	165.5	15.4				12.5	24.5	30.5	8.25	100.5	1.75	112	137.5	3.7														1.15	12.2	43.150002
30365031	12380976	29811337	0	0	77	85	66	73	24		7	35	138	37.599998	11.1	163	24.15	3.05		6.1999998	26.5	16.5	68	8.6000004	99	6.4499998	123.5	141	5.8499999	.059999999	.0049999999	.37	.99000001	26.985001			2.3499999		1.05				2.7	29.200001	47.099998	656	429	834
30365936	10905663	23617332	0	0	76	128	89	98		100	9	26	137	22.65	7.25	143	7.6500001				14.5	27.5	26.5	8.6499996	101.5	6.75	221	137.5	6.0999999	0	0	.484	.484	10.648	0	3		1			255.5		1.25	13.8	29.549999
30367309	12075729	29709710	0	0	88	96	61	69			1	29	130	27.1	8.6000004	415	18.6	2.8			15.5	26	25.5	8.3999996	89.5	.94999999	134.5	132	4.4000001	.039999999	.33000001	.67000002	1.11	18.790001			2.5						1.2	13.5	28.1	23	85	23
30368567	12054137	25630944	0	0	90	129	76	88	28	93	5	25	139	51.849998	15.95	103	4.9000001	3.2			15	34.5	8.5	7.5	96	.55000001	148	140.5	4.8000002	0	0	.53100002	.472	4.7199998	3	0		0	9				1.25	13.75	98.5	41	57	63
30370708	16201781	27773784	0	0	62	130	52	72	22	95	1	31	142	28	8.1499996	196	5.8000002				11.5	24.5	23.5		110	.89999998	111.5	142	4.0500002	.039999999	.059999999	.94999999	.27000001	3.6849999									1	11.75	27.15
30372227	11173810	22539269	0	0	80	121	73	83	20	97	3	19	131	34.650002	11.4	270	6.9000001				17	24	28	9.6999998	94.5	1.3	102.5	132	3.7														2	22.049999	90
30382568	19159928	27601897	0	0	65	132	78	91	20	97	2	31	142	36	12.4	197	9.9499998				13.5	32.5	24	8.6999998	99.5	1.2	144	142	3.5	.0109	.054499999	.9156	.27250001	9.6464996									4.4499998	40.650002	43.349998
30384699	13447286	28693984	0	0	70	137	69	85	18	100	2	27	138	27.35	9.4499998	300	10.8	2.5999999			13.5	21.5	40.5	7.8000002	108	2.25	91.5	138.5	4.4000001														1	11.3	28.9
30386982	18201582	29046818	0	0	82	130			27		7	36	137	27.049999	8.3500004	122	7.5999999				6	26	40	9.8000002	109	1.1	76	137	4.1999998														.89999998	10.2	33.799999
30387778	19151064	22142067	0	0	101	118	48	66	28	98	9	44	135	29.6	8.6499996	140.5	10.4	3.1500001			19.5	27	54	8.5500002	96.5	5.8000002	94	136	5.3499999	0	0	.31200001	.182	8.9440002	0	9		0	1.5				4.4000001	44.650002	52.599998	12.5	74.5	21
30388781	10108435	23507682	0	0	66	115	87	91	13		8	30	140	27.200001	9.1999998	250	7.1500001	3.2			15	24.5	20	8.75	105	1.3	92	141	4.1999998	.0276	.064400002	1.1408	.19320001	7.7740002							465		1.35	15.05	33.650002	9	85	13	103
30389550	11626997	26313644	0	0	70	215	57	98	16	99	1	35	139	30.049999	9.8500004	96	3.9000001	3.3499999			12.5	28	83	8.9499998	105	1.6	217.5	141	4.8499999	.0074	.062899999	.48840001	.24420001	2.8934									1.45	15.45	31.049999	24	72	36
30392604	16462861	20445718	0	0	75	72	23	36	20	98	5	73	135	30.4	9.5	126	5.6999998				14	25	21	7.5999999	103	4.8000002	91	136	3.8	.0285	.062700003	.96899998	.46169999	4.1838002									1.2	14.5	26.799999
30392749	10213338	22160556	0	0	63	112	41	69	16	100	10	13	130	27.5	8.6000004	50	16.799999	2.3			22	22	65	7.5500002	91	4.5	123	130	5.5	.039999999	0	.38999999	.61000001	15.46			.80000001		.2				1.2	12.8	31.700001	110	484	307
30419537	13916274	28058661	0	0	72	149	67	84	25		1	31	141	31.35	10.45	167	11.15				11.5	27	16		108.5	.64999998	127.5	142.5	3.75	.060600001	.39390001	1.9392	.48480001	7.2315998							135.5		1.3	14.9	56.099998
30419585	16722520	20866663	0	0	65	69	44	50	17		6	60	134	35.400002	12.05	182	14.4	3.5			17.5	22.5	28.5	8.1999998	102	1.05	292.5	137	4.4000001	.1112	.22239999	2.0155001	.5977	10.9671									1.2	14	55.599998	20	92	47
30420799	13198542	26433180	0	0	114	117	74	82	24	91	1	10	132	28.15	8.6000004	441	16.15				13.5	28.5	15	8.8000002	95.5	1.4	137	133.5	4.0999999	.050000001	0	1.78	1.98	11.98			1.4		.1
30425566	10514375	25556180	0	0	108	127	79	93	23	98	1	32	137	29.549999	9.6499996	210.5	6.5500002	3.5			11	22.5	15.5	7.9000001	104	.69999999	101	137.5	4.4000001														1.15	12.8	29.65	17	66	31
30434940	10900387	21000895	0	0	95	189	91	112	24	95	3	22	129	25.299999	8.3500004	80	9.3000002	1.8			20	16	64	10.25	97.5	2.8	80.5	129.5	4.6999998	0	0	.81699997	1.6425	6.3239999	1.5	2		0					1.3	14.3	40.900002	7	159	28
30437955	16382076	21163588	0	0	84	121	80	88	24	98	5	24	139	34	12.1	175.5	10.7	4.0999999			12.5	24.5	22	8.5500002	106.5	1.3	162.5	139.5	4.25												414		1.2	14.05	28.450001	14	109	16
30451781	15063036	24953289	0	0	100	135	73	99	16	100	6	30	135	34.650002	9.1000004	174.5	135.05	3.6500001			18.5	19	35	8.8500004	99	2.55	129	136.5	5.4000001	1.505	3.0150001	2.3	14.125	129.03999		3.5		1	.1				1.35	14.3	32.150002	33	156	113	25.5
30456746	16956482	24850319	0	0	112	151	77	93	22	98	5	20	140	25.1	7.8000002	155	4.9000001	2.7			14	21	53.5	6.9000001	110	1.85	118	140.5	4.6500001	.055399999	.071800001	.39840001	.37779999	3.9944									1.35	14.45	27.85	26	99.5	32.5
30457356	17225209	24768655	0	0	81	121	54	70	18	92	3	40	139	35.150002	11.6	244.5	5.5500002				15	29	51	9.1000004	100	1.15	103	139.5	4.1500001														2	21.549999	31.1
30469233	14926611	23046525	0	0	78	126	69	81	22	96	5	40	137	35.549999	11.6	315	8.4499998				14	25	18.5	8.1000004	103	.80000001	132	137	4.5	.016799999	.2184	1.1256	.73079997	6.3000002									1.15	12.35	26.4	21
30469598	15508849	28298929	0	0	59	177	86	107	15	99	2	26	133	41.700001	13.95	230.5	9	4			15	24	25.5	9.6999998	98	1.1	96	133	4.0999999														.89999998	9.6999998	25.299999	17	67.5	21
30478877	15690068	27677983	0	0	67	67	35	31	24		9	35	138	31.65	8.8500004	69	11.6	3.0999999			25.5	18.5	10.5	7.9000001	99.5	1.9	156	139.5	4.0500002	.047600001	.047600001	1.3923	.74970001	9.6627998									2.1500001	23.35	43.049999	57.5	214	210.5
30493354	17659582	27697840	0	0	81	135	60	77	19	94	5	25	146	28.4	8.8500004	263.5	10.9	2.8			18	22	61.5	7.6999998	111.5	6.5999999	128	146.5	4.5999999	.029999999	.039999999	1.77	.49000001	8.96			.60000002						1.1	11.7	29.299999	5	152	17
30494066	13394703	26688938	0	0	59	144	65	91	16	94	2	25	139	32.450001	10.65	140	9.5				12	27.5	18.5		104	.80000001	104	139	4.5500002	.021299999	.078100003	1.4910001	.2485	5.2610998							172		1.15	12.3	25.15
30506595	17723627	29362215	0	0	88	95	49	64	17		4	62	142	25.25	7.75	163.5	4.5				6.5	22.5	22.5	7.4499998	113	1	171	142	4.25														1.5	16	29.700001	16	165	17
30514185	10398549	27923751	0	0	112	126	106		23		4	25	131	35.25	11.25	186.5	11.4				16	26.5	40.5	8.9499998	90.5	1.9	111.5	133	3.7														3.45	37.299999	32.299999	232.5	393.5	204.5
30519139	16308768	22385757	0	0	84	101	62	72	20		4	25	131	32.099998	10.1	281	19.200001	2.9000001			14.5	24	24.5	8.6999998	99	.69999999	121	132.5	4.8000002																	44	82	34
30524356	15146009	25185450	0	0	72	161	63	88			4	47	132	30.549999	9.4499998	205.5	18.200001	2.9000001			13	25.5	37	7.6999998	97.5	3.1500001	115	136	4.25	.22	.22	1.1	.88	19.27	0	0		1					.89999998	9.8000002	25.950001	20	63.5	69
30529506	19844485	29155659	0	0	67	137	55	74	9		1	40	143	26.6	8.4499998	214.5	5.75				14	27	24	8.6999998	106	1.1	109	143	3.5999999	.0295	.059	.94400001	.2183	4.6492									1.55	17.25	25.450001
30532623	16715089	21234518	0	0	90	109	58	70	20	94	4	42	138	28	9	168.5	7.1500001				12	30	57.5	8.8999996	102	2.4000001	181.5	140.5	3.6500001												325		1	11	39.299999	22	71	21
30538693	10491761	29865517	0	0	78	114	74	87	21	99	5	43	127	24.950001	8.1999998	222	9.5500002	3.95			23	15.5	42	9.4499998	90	2.95	145	128.5	5.25	.0099999998	0	.37	1.25	7.8200002			.5						4.8499999	53.25	76.099998	1701	61.5	3284
30540805	17409226	29789717	0	0	96	104	52	63	23	97	6	41	127	24.299999	7.9000001	168	13.65				16	24	19.5	8.1000004	93.5	1.1	164	128.5	4.3499999														1.1	11.55	79.900002
30546799	13285660	27886142	0	0							6	46	137	45.5	14.8	200	6.1999998	4.3000002		6.0999999	25.5	17	165	9.4499998	103.5	8.75	123.5	140	5.6500001														1.1	11.7	30.6
30551814	19667819	20671125	0	0	90	124	49	75	15	97	3	39	138	26.950001	8.4499998	297.5	11.2				12	20.5	45.5	7.9499998	105.5	1.4	125	138.5	4.9499998														2.75	29.85	36.25
30559827	17739472	23738575	0	0	66	118	60	89		96	9	31	126	36.150002	12.15	47	6.5999999				22.5	17	56	8.3500004	92.5	1.85	115.5	128	4.3499999	.0099999998	.0099999998	1.11	.73000002	4.23			.69999999				48		4	41.599998	99.800003	1254.5	294.5	1136
30562576	10095681	23257434	0	0							0	28	133	33.299999	11.3	275	6.6999998				13	22	16	8.8000002	98	.69999999	86	133	4.1999998														1.8	19.4	32.299999
30571652	17513167	24460124	0	0	85	133	53	79	20	96	2	37	138	32.150002	10.75	186	14.3	3.4000001			17.5	18.5	23	8.1000004	105.5	.85000002	292.5	141.5	4.5500002	.029999999	0	.92000002	2.1500001	12.03			.69999999						1.2	12.5	150	22	79.5	20.5
30575455	15866068	20961870	0	0	113	124	88	93		96	4	33	135	37.200001	12.4	353	15.1				19.5	24	31	9.8000002	96	1.5	155.5	135.5	4.5500002	.045299999	.030200001	1.5251	1.2381999	12.2612												262	128	363
30581647	19671332	29832561	0	0	96	80	41	51	23	100	10	53	132	35.349998	11.2	129.5	16.35	4.3000002			20	27	36	9.25	91.5	6.9499998	172	133	5.4499998	.039999999	0	.50999999	.70999998	14.855			.69999999		.1				1.15	12.7	30	42	105	60.5
30583499	17937834	29138494	0	0	98	151	87	101	16	98	6	12	136	28.700001	10.3	216	6				17.5	19.5	36.5	8.3999996	106	3.5	242.5	139	3.5999999	.048	.078000002	1.152	.18000001	4.5419998												17	93	28
30584959	16976054	22118409	0	0	73	109	66	77	19	97	6	28	135	26.5	7.9499998	79.5	7.6999998				14	25	14.5	7.8000002	100	.85000002	89.5	135	4.3000002	.02	.059999999	.31	.61000001	7.1599998			1.7						1.2	12.95	28.75
30594975	11865363	20722347	0	0	79	143	84	97	21	100	5	12	138	22.9	7.0500002	165.5	6.3499999	3.6500001			18	23.5	56.5	7.9000001	97	11	87.5	138.5	5	.029999999	.14	.80000001	.69999999	4.46			.5						1.2	13.2	36.200001	9	155.5	24.5
30605745	16083153	23076827	0	0	80	89	64	73	23	100	6	26	136	40.5	13.1	113	7.3499999				16	22.5	62.5	9.3500004	98	1.65	121	136.5	4.0500002	.0099999998	.059999999	.40000001	.60000002	6.9899998			1.1		.69999999				4.3499999	46.75	33.700001	888.5	66	324.5
30607424	11582732	29487322	0	0	77	139	94	99	18	100	4	43	115	23	8	221	6.5				18.5	19	83.5	8.3999996	85.5	5	113	117.5	3.8499999	.039999999	.19	1.39	.81	4.0999999			.30000001						1	11.1	30.799999
30620749	19598699	25588756	0	0	90	119	67	78	9	100	7	32	137	24.549999	8.1999998	74.5	7.25	2.9000001			10.5	21.5	11	8.1999998	112.5	.89999998	122	140	3.75														2.2	22.799999	50.099998	35.5	142.5	78	70
30621184	10373824	21508144	0	0	107	124	42	63	33	94	2	50	136	42.5	13.25	242	21	3			17	23	16	8.3500004	104	.85000002	195	139.5	4.4000001	.01075	.053750001	1.29375	.71100003	18.418249	0	5		0					1	10.8	23.799999
30623069	17755234	29200227	0	0	112	180	104	123		98	4	23	134	26.65	9.6000004	121.5	9.1999998	3.9000001		5.0999999	17.5	25	64.5	8.1000004	96	5.5500002	120	134.5	3.5999999														1	10.4	28.9	16	49	21
30623670	12233085	21105389	0	0	125	140	94	101	20	95	2	46	144	32.799999	10.2	292	17.1				17	27	27.5	9	101.5	1.45	104	145.5	3.95														1.7	19	33.799999
30624172	10936728	26378150	0	0	151	95	62	71	14	96	5	46	130	26.450001	8.3000002	128.5	4.3000002	2.7			15.5	20.5	66	6.1999998	101.5	3.9000001	195	133	4.6500001	.017200001	.0129	.51169997	.1806	3.5776									1.65	17.85	77.599998	16	61	21
30636089	18749064	28831703	0	0	137	101	62	71	27	96	6	50	137	45.349998	15.45	250.5	21.299999			5.9000001	20	21	50.5	7.6999998	98	6.5999999	173.5	139	4.25	.15000001	.17	.46000001	1.22	21.24			1.7						1.9	20.35	26.700001	293.5	61.5	58
30637918	13647967	24003577	0	0	104	124	77	86	24	96	2	29	141	31.799999	10	413.5	9.6000004				16	23.5	39.5	9.3000002	106	2.0999999	157.5	141.5	4.4000001	.04425	.086400002	.74400002	.31005001	8.4743996									5.3000002	59.950001	51.400002	15	138	17
30656332	18612295	27733390	0	0	102	138	83	96	19	99	3	17	135	35	11.1	333.5	10.65	3.9000001			18.5	16	16	8.3999996	110.5	1.2	227	138.5	4.4000001	.049199998	.061500002	1.0209	.54119998	10.6272									1.05	11.2	27.85	35	167	20
30669304	19913743	20807239	0	0	93	108	62	70	19	98	4	40	139	39.849998	12.75	196	7.75				14	23	14	8.5	106	.69999999	98	139	4.25														1.1	11.8	37
30671875	19926727	25546472	0	0	95	152	76	95	19		5	33	143	23.549999	7.6999998	118	7.0999999				17	16	82	8.6000004	114	6.9000001	90	143	4.3000002	.0071	.0142	1.1644	.99400002	4.9203									1.15	12.8	27.4
30673817	19973083	20741363	0	0	76	151	103	116	24	96	2	23	142	29.65	9.1000004	165.5	8.8000002	3.5999999			13	25.5	22.5	8.8000002	106.5	1.1	121	144	3.45	.02	.18000001	.83999997	.28999999	5.5500002			.40000001				356		1.7	18.25	67.599998	17	95	18
30673979	16142804	26261492	0	0	82	155	68	92	16	100	2	30	134	26.5	8	477.5	11.05				16.5	19.5	42	8.1000004	107.5	2.1500001	156.5	137.5	6.5500002	.061250001	.42684999	1.76425	.80065	8.0089998									1.1	12.05	30.450001	102	184	58
30674280	14536465	26771763	0	0	74	158	67	88	12	96	6	31	136	33.599998	11.25	312	10.25				22	28	75	8.3500004	95	6.6999998	171	140	5.8000002	.1276	.16240001	1.2180001	.73079997	9.3727999									.89999998	9.6000004	32	17	160	23
30675859	11581298	27683447	0	0	62	94	47	51	21	99	3	28	135	27.25	9	155	9.1499996				12	26	18	8.5500002	104	1	265	137.5	3.8	.043200001	.043200001	2.1276	.4752	8.1216002									1.2	12.5	30.700001
30681579	17242100	25046397	0	0	92	103	67	89	19	95	2	26	131	43.799999	14.8	191.5	17.200001	4			18.5	22	17	8.6499996	98.5	1.15	210	134.5	4.4499998														1.1	11.7	94.849998	56	81	229
30687452	16568465	22017506	0	0	67	120	63	82	20	98	6	27	143	28.299999	8.75	54.5	2.45				13.5	31	16	8.6000004	103	.80000001	135	143.5	3.95														1.25	13.65	30.65
30689672	18398533	20022560	0	0	91	153	86	103	10		1	23	133	34.549999	12.15	330.5	12.45				17	25	14	9.1499996	95.5	.69999999	220.5	134	3.6500001	.029999999	.02	1.52	.38999999	9.8199997			.40000001
30695187	19119896	22015526	0	0	122	110	70	78	33	94	2	33	144	28	8.3000002	269	10.7				11	29	54.5	9.25	104	1.25	114	144.5	5.25														1.2	12.6	29.200001	10	83	16
30697323	16406473	29202715	0	0	77	105	63	76	26	100	5	46	137	29.75	9.75	105.5	13.4				9	21	32.5		108.5	1.5	129	137	4.6500001	.029999999	.20999999	.47999999	.58999997	9.5900002			.69999999				193		1.2	13.1	25.85
30713648	12251785	27665561	0	0	82	111	60	70	15	96	5	42	136	34.5	11.3	163	5.4499998				26.5	26	97	7.8499999	92.5	14.35	104	139	6.5500002	.027000001	.075599998	.6426	.29159999	4.3685999									1.6	17.65	35.849998
30718168	11327015	26234602	0	0							4	33	146	23.450001	7.0500002	179	9.75				13	38	80	8.8999996	95	1.2	133	146	4.1999998														1.4	15.4	28.6		78	16
30720095	12133266	26294904	0	0	108	125	51	70	15		8	50	138	29.85	9.1999998	360	21.9				21	13	99	7.5	108	6.0500002	120	138.5	4.4499998	0	.28999999	.57999998	.87	26.969999	0	1		0
30725243	15856423	23804301	0	0	67	109	34	52	22	98	5	43	135	30.799999	10.5	213	14.5	2.5999999			13.5	30	35	8.1000004	97	1.4	86	136	4.3000002	.01905	.0127	1.9146	.62339997	11.84875	1	0		0					1.25	14.5	27.75	10	71	24
30729396	10702059	21103410	0	0	86	162	92	108	36		1	21	136	25.25	7.4000001	298	10.65	2.8			15	18.5	13.5	7.25	108.5	1.1	156	138	3.8499999	0	.0123	.36899999	.19679999	11.7096									1.2	13.1	28.299999	5	58	13
30730034	18007743	24157711	0	0	101	111	77	86	15	93	4	31	133	33.450001	10.85	326.5	9.1000004	4			16	23	19.5	8.9499998	98	1.25	227	134	4.1999998	.079099998	.113	1.9097	.85879999	8.3507004									2.2	22.950001	27.450001	15	53	20
30730803	17040265	28986758	0	0	62	184	49	85	32	94	2	41	142	37.049999	11.9	205	9.25				14	25.5	40	8.8000002	106.5	1.15	158.5	142	4.1500001	.040399998	.18179999	2.5653999	.54540002	6.7670002									1.1	11.7	27.9
30735185	16172946	22732064	0	0	110	148	67	87	14	100	10	37	135	27.9	9.1999998	73	9.3500004	3.05			18.5	20	49	8.5500002	103.5	2.0999999	193	136.5	5.0500002												171.5		1.95	21.450001	64.800003	187.5	45.5	315	97
30753165	12707710	23334059	0	0	95	100	63	72	20		1	33	129	35.650002	11.2	422.5	13.25				16	19	34	8.3500004	103.5	1.6	150.5	132.5	5.9000001	0	0	2.635	2.0150001	10.695	1	0		0					1.75	19.1	46.5
30766109	19193156	21133842	0	0	95	105	55	65	17	97	1	26	132	33.099998	10.45	327	12.45				16	24.5	17.5	9	97.5	.85000002	122	133	4.1999998	.024900001	.048500001	1.1233	.37285	10.868									1.4	15.2	29.700001	15	62	21
30769137	12724623	23259820	0	0	130	91	55	63	32	98	2	15	131	45.5	15.4	235	11.7	3.3			18.5	22.5	21.5	8.3500004	96	1.35	116.5	132.5	4.0500002														1.9	20.299999	27.1	683	52	578.5
30773913	14501760	29405087	0	0	78	100	45	60	20		1	37	141	25.85	7.5500002	337.5	5.9000001				13	24	18		110	.80000001	86	143.5	3.8499999	.035250001	.072250001	1.0617501	.2115	3.3692501		0							1.1	11.6	27.6
30776975	16174132	29804810	0	0	93	89	62	67	21		6	15	139	38.5	12.8	235	4.4000001			6.3000002	14.5	26	13	8.75	103	.69999999	157.5	139.5	3.8499999
30785721	15974370	22179911	0	0	117	150	67	88	25	94	6	33	131	42.950001	14.9	104	8.1999998				14.5	28.5	38	8.9499998	93	1.6	251	132.5	3.4000001	.123	0	1.6072	.45919999	6.0106001									4.1500001	38.599998	83	161	99	437
30802926	19028690	25684255	0	0	51	106	65	75	11	99	3	25	131	24.35	7.8499999	146.5	4.5999999				16	17.5	42.5	8.1999998	104.5	1.25	165.5	133	5.3499999														1.4	14.9	33.599998	44	131	65
30803600	18132540	27573615	0	0	98	124	83	91	34	99	3	56	135	30.25	10.25	184.5	17.549999				12	24.5	17.5		104.5	1.05	116	136	4.5500002												205		1.45	16.6	43.25
30814401	14662277	21881869	0	0	129	139	101	113	18		6	35	135	40.349998	13.95	235.5	23.25	4.5			21.5	16.5	23.5	8.8999996	97.5	1.1	321	136.5	4	.029999999	.015	1.4299999	.94	18.094999			.94999999						1.3	13.6	63.150002	22	116	39
30823203	17753504	28343560	0	0	59	145	65	87	14	98	7	41	143	28.799999	8.6999998	331	10.35				10	31.5	22	8.6499996	102.5	1.4	144.5	144	4.9000001	.029999999	.5	1.33	.81	7.9000001			.40000001						1.2	12.55	23.450001
30826720	13607095	22736374	0	0	86	115	79	90	17	100	8	40	129	25.700001	8.6999998	35	9.6000004	3.2			24.5	16	117	8.0500002	95.5	4.6999998	155	131	4.6500001														1.7	18.549999	39.049999	32	445	15
30827053	16339049	28402524	0	0	48	70	30	36	19		7	33	133	35.900002	11.75	143	6.0999999				20.5	25	52.5	9.6499996	95.5	8.75	192	136.5	5.0500002	.039999999	.090000004	1.64	.51999998	4.29			.2						1	11	29.799999	19	92	19
30828113	12605023	20042619	0	0	64	136	71	94	16	100	1	23	137	39.049999	13.25	206	6.25				12.5	26.5	18.5	7.8499999	103.5	1.1	105	138	4.25														1.3	14.8	27.9
30834142	19023232	27354814	0	0	98	105	51	65	19	96	5	38	133	26.049999	8.5	266	13.6			6.3000002	22	27	49	8.9499998	89.5	4.4000001	156	133.5	5														1.3	14.1	29.5	8	132	23
30838896	10855190	24692006	0	0	79	93	53	62	15	98	1	18	136	33.799999	10.5	229	7.5999999				13	29	14		99	.80000001	130	136	4.5														1.1	13.25	58
30845466	17898039	22727063	0	0	88	122	88	96	24	100	4	27	124	39.200001	12.6	262.5	8.6000004	4.0999999	2.7	6.8000002	19	24	34.5	8.9499998	91.5	1.35	114.5	129.5	4.6500001	.0099999998	.0099999998	1.7	.69999999	5.5500002			.89999998						1.75	18.9	58.400002	108	119	122.5
30856482	11058328	24489691	0	0	82	136	88	117	27	93	0	15	126	43	13.95	254	16.85	4.1999998			18.5	20	21	8.8500004	97	1.05	141	131.5	4.3000002	.13	.16	4.3699999	1.51	12.89			.89999998						1.3	14.55	65.150002	93.5	48	603
30858989	15451693	23621097	0	0	76	134	49	70	16	99	4	38	135	37.299999	12	479	13.75	4.0999999			15.5	26.5	16	9.1499996	102.5	.75	200	138.5	4.75	.0625	.078500003	.75024998	.2775	12.58125									1.15	12	29.799999	20	61	27
30860458	15259244	23731469	0	0	83	83	52	59	14	100	5	19	137	34.75	10.6	141	6.8000002				12.5	29.5	29.5	7.75	100.5	2	90.5	138	4.3000002														1.4	16.200001	34.849998	15	46	37
30866951	14690465	26945793	0	0	102	101	71	78	29	98	1	26	119	34.150002	11	424	11.5	2.9000001			17.5	30.5	20	8.6999998	92.5	.85000002	132	128.5	3														1.25	13.45	26	212	76	231
30887860	18677455	22803122	0	0	102	85	59				1	11	138	30.65	9.3500004	392	7.1500001	3.7		7	14	21	14	8.75	104	.75	142	140.5	4.0500002	.059999999	.16	1.42	.38999999	6.7399998			.5						1.5	16.4	35.5	12.5	111.5	20
30894241	11700849	29570605	0	0	86	104	54	66	6	93	3	34	134	43.650002	14.55	210	16.85	2.8			16	21	26	7.75	102	1.25	128	135	4.5	0	0	.38800001	.38800001	14.744	0	20		0					1.3	15.05	26.200001	26	53.5	24.5
30909144	16107664	28342134	0	0							4	30	138	22.799999	7.6999998	365.5	30.6				12.5	24	15	8	102	1.25	114.5	138.5	4.9499998														1.25	13.45	34.450001	65	221	52
30933229	11373442	24354811	0	1	101	112	87	94	24		6	22	139	33.900002	12.8	154	15.05				13.5	22	16		109.5	.80000001	127	141	4.1999998														1.2	12.9	27.5
30937144	19499096	25762706	0	0	105	124	76	88	21	100	2	26	133	44.849998	15.2	239.5	15.45				15.5	26	20.5	8.9499998	99	1.45	242	135	5.3000002	.0458	.28780001	2.4212999	.73799998	11.9067									3	30.450001	37.950001	151.5	83	125
30937402	15299366	25211457	0	0	97	121	69	81	19	96	5	58	133	30	9.1999998	257	11.8				22	22	57	8.6999998	93	9.3000002	85	133	4.1999998
30939175	18498541	28213387	0	0	102	139	57	75	30	94	4	46	146	25.5	8.1999998	398	56.700001				17	23	59	8	106	1.9	245	146	3.9000001	0	0	1.13	.56999999	54.43	0	1		1			576		1.1	11.8		12	265	19
30948847	15149655	23819658	0	0	94	177	115	129	28	94	1	13	121	46.299999	14.4	205.5	9.5500002				10.5	32.5	7	8.1499996	89	.64999998	109	127	4.6999998	.039999999	.059999999	1.48	.14	8.29									1.1	11.5	27.200001
30949577	11999473	23601463	0	0	86	109	45	61	21		2	35	135	31.85	10.4	228	18.85	3.9000001			17	24	28.5	9	101	1.6	145	138.5	4.3000002	.022700001	.022700001	.77179998	.68099999	21.1791									3.45	33.049999	44.700001	28	88	171
30949853	11556093	24444070	0	0							0	31	148	29.200001	9.25	548	12.05				12	22	58	7.5999999	114.5	2.3499999	105	148.5	4														1.4	14.7
30950944	18486555	22855499	0	0	85	92	86	89	15	97	4	34	129	33.099998	10.6	168	27.299999				22	20	48	7	93	1.5	153	129	5.5999999														1.6	17.799999	92.900002	682	176	150
30966307	15116583	21371954	0	0	111	128	60	75	35	98	1	13	142	43.950001	14.2	203.5	10.65				13.5	28	7.5	9.1999998	105.5	.85000002	124	142.5	4.1999998	.0107	.074900001	.92019999	.32100001	9.3732004
30969012	15521468	24425177	0	0	85	90	53	58	19	99	7	31	130	34.099998	11.5	273	13.6				16.5	19	50.5	7.25	99	3.3	156.5	130.5	3.9000001																	25	120	28
30969227	19713183	25629356	0	0	72	107	63	74	14		1	31	137	30.25	9.6499996	215	7.3499999				20	19	37.5	8.6999998	102.5	1.1	176	137	3.8	.02	.15000001	1.91	.50999999	3.22			.30000001				480		1.05	11	51.450001	11	70	26
30974559	15179275	23773126	0	0	89	138	69	84	19		2	19	138	50.950001	16.1	158.5	6.1500001	3.5			15.5	21.5	32	11.1	106.5	2.9000001	336.5	138.5	4.9000001	.0036500001	.050549999	.62120003	.47795001	4.94665	2	0		0					1	12.2	24.6	16.5	77	22.5
30980470	16477848	26861391	0	0							7	48	130	34.049999	11.25	205	7.8000002				12	23	23	8.6999998	97	1.3	207	132	4.3499999	.090000004	.23999999	3.6700001	1.02	4.54			.40000001						1.2	13.1	36
30994545	15857729	21525479	0	0	82	116	64	74	18		2	23	128	24.6	7.6500001	46	8.6499996	1.2			21	21	29.5	7.9499998	96.5	4.8499999	568	132.5	4.25	0	0	1.127	.14	8.7884998	0	7		1.5	1		115.5	22.299999	2.7	28.75	108.8	17	116.5	36
30995023	18571258	20511836	0	0	59	140.5	85	119	23	95	6	30	145	34.599998	11.2	125	9.8500004	3.8			13.5	25.5	23	8.5	106	1.15	96	145	3.5999999	.029999999	.050000001	.75	.16	5.73			1.2				283.5		1.3	14	68.5	29	78	59
30997657	16750550	24259737	0	0	72	130	45	65	16	93	4	47	140	24.950001	8.6000004	167.5	8				11	24.5	44		110	1.3	111	141	4.25												225		1.35	15.1	30.450001
31004589	15131736	22781065	0	0							3	52	135	31.1	9.6999998	260	6.4000001	3.8			18.5	25	79.5	8.9499998	98	2.05	162	136.5	4.9499998														1	11.1	32.099998	32	111	35
31009106	12872850	28951019	0	0	88	123	57	77	19	95	5	18	135	32.700001	10.9	104.5	10.45				15	25.5	10.5		100	.64999998	269.5	136.5	3.8	.039299998	.039299998	1.6768	.4585	10.873
31009350	11506963	25543754	0	0	97	114	49	66	17		1	35	134	31.450001	9.9499998	172	20.35	3.5999999			14.5	23	17.5	8.3999996	102.5	1.65	80.5	136	4.4499998	.038600001	.1195	.61049998	.8495	18.16	0	2.5		0			517		2.1500001	23.1	38.549999	15.5	66	28
31011820	14288592	28211733	0	0	77	103	56	71	23		2	46	136	22.5	7.25	555.5	16.6				9.5	29	45	8.3500004	98.5	1.6	169.5	137	4.0500002														1.25	13.8	24.700001		134	16
31013473	13681651	29357503	0	0	90	109	54	72			4	57	142	32.799999	10.55	283	15.6				14.5	22.5	46.5	8.1000004	105.5	1.05	104	142.5	4.9499998
31025819	19804374	24612918	0	0	79	127	71	84	20	92	6	36	120	26.549999	8.3000002	104	6.8499999	2.5			12.5	25.5	67.5	7.6500001	88.5	2.55	122.5	122.5	4.0999999														2.1500001	22.85	36.950001	20	168	19
31027561	17824494	29771099	0	0	110	127	95	103	28		6	35	139	48.299999	15.5	139	7.9000001	3.3			18	25	60	9.3999996	101	1.9	132	139	4.9000001	.0078999996	.063199997	.70310003	.46610001	6.6596999									4.4000001	46.599998	40.200001	43	331	48
31027888	18948626	29442904	0	0	92	127	49	65	24		9	33	139	33.25	11.35	185	14.6				11	25	20.5		108	1.35	117	140	4.3000002														1.2	14.1	28.1
31031015	13462752	29775724	0	0	98	113	82	90			0	25	140	20.5	6.75	206	12.65				16	22.5	49	8.3500004	106	2.3499999	129	141.5	3.8	.0568	.0568	1.4910001	1.0082	11.573							192		1.55	17.200001	29.450001	12.5	38.5	20.5
31042340	14052166	23467979	0	0	68	97	47	64		100	7	31	135	30.85	10.45	149	11.05				11.5	24.5	11.5	8.6999998	105.5	.64999998	124.5	136.5	4.3000002	.039999999	.07	1.59	.72000003	11.22			.69999999				199		1.3	14.05	31.6
31058150	18687658	28203176	0	0	95	135	75	89	15	94	5	29	131	34.099998	10.9	322	22.700001				19.5	29.5	44	8.3999996	88	1.5	123	132	4.6999998														1.5	16.299999	27.5	52	52	57
31060307	14434044	24252573	0	0	66	207	87	132	20	100	6	19	131	27.450001	9.6000004	215	10.4				20.5	23.5	66	8.3999996	96.5	8	150	136	5.5999999	.017200001	.060199998	.77399999	.68800002	7.0692									1.3	14.5	32.599998
31063361	15653234	21038528	0	0	72	122	69	82	20	97	7	43	137	20.700001	6.5500002	54	8.8999996	3.3			22.5	25	74.5	9.3000002	95.5	4.75	96.5	137.5	4.6999998														1.25	13.55	24.65	13.5	71	21.5
31069620	16199928	24477035	0	0	68	110	63	75	22	97	1	63	138	35.75	12.2	109.5	18.549999				11	23.5	15.5	8.3000002	105	.75	115	138	4.9499998	.039999999	.079999998	2.8099999	.41	12.83			1				251		1.25	13.35	31.799999
31071988	12836473	22647631	0	0	81	95	55	70	20	100	8	23	139	28.25	8	174.5	28.75				9	21.5	19	8.1000004	110.5	.44999999	114	139	4.6500001	.079999998	.07	2.03	.19	16.959999			1.6				216		1.3	14.1	28.85
31090461	10002155	28994087	0	0	84	124	50	68	17	97	5	31	139	38.799999	12.75	185.5	6.6999998				13	26	19.5	8.8000002	105.5	1.05	116.5	139.5	4.5999999	.023700001	.16590001	.68730003	.2291	6.7940001									.94999999	11.55	34.25
31097596	13243522	24339365	0	0							4	24	138	32.799999	10.7	196	6.1999998				13	31.5	12	9.1000004	98	1.05	99.5	138.5	4.25	.061999999	.186	.68199998	.62	4.6500001	0	0		0					1.3	14.4	31.799999	15	47	29
31101845	11115877	25036626	0	0							4	13	139	24.25	7.0500002	314.5	11.45	4.0999999			22.5	21	89	8.1999998	96	5.5	146	139.5	5.1500001														1.3	13.85	29.5	19	186	14
31107564	12707756	24044792	0	0	79	143	70	92		99	1	23	134	32.900002	10.9	178	9.9499998				16	24.5	18.5	8.4499998	98.5	.75	119.5	135	4														1.05	11.35	56.900002	21	60	30
31110382	11378305	28239688	0	0	92	132	74	86	23	96	2	33	137	37.599998	12.9	417	9.3500004				16	26	15	9.4499998	100	.75	144.5	138.5	3.8														1	12.1	28.200001	28	64	29
31111163	18636292	29547066	0	0	99	135	80	93	26	89	0	31	141	36.700001	11.8	269.5	7.75	4.4000001			14.5	25	10	8.5500002	106.5	.75	107	142	3.3	.035599999	.1602	1.8601	.54290003	6.3101001									1.2	13.35	32.950001	14	63	16
31122843	15080407	27734851	0	0	78	137	70	77	33	96	10	35	138	30.85	11.2	139.5	9.1999998	3.0999999			15	19	27.5	7.5999999	110.5	1.3	141	140.5	3.5999999	0	0	.88	.176	6.5999999	0	13		0					1.35	15.55	32.900002	205	76	215.5
31134499	14487754	28439138	0	0	63	150	50	76	20	100	2	33	143	25.5	7.5500002	182.5	7.1500001	3.7			14	23.5	39	8.3500004	110.5	1.35	108	144	4.0999999	0	0	1.403	.54900002	4.0869999	0	0		1	1				1.2	12.6	29.700001
31161420	10453488	28720667	0	0	108	122	60	76	14	95	5	37	136	28.75	9.5	333	7.4499998				12.5	24	22	7.5999999	105.5	.60000002	103.5	138.5	3.5999999	.0155	.12215	.86014998	.34314999	6.4045									5.4000001	50.5	41.25
31170031	15906836	29146099	0	0	115	144	38	64	28		6	29	141	33.5	11	324	14.9				21	19	32	8.6999998	105	1.3	71	141	4.0999999														1.8	19.799999
31178864	11194776	26970791	0	0	98	144	76	94	23	98	5	32	141	22.450001	7.5	223.5	8.75	3.8			18.5	24	109	8.3500004	105.5	5.75	126	143.5	3.75	.03915	.041700002	.90090001	.303	7.8600001							435		3.75	36.099998	29.15	15	46	19
31190180	16368397	22238508	0	0	63	106	59	70	19	100	2	41	135	40.950001	14.25	242.5	10.45				12.5	28	30	8.9499998	102.5	1.5	117	138	4.5	.074699998	.2158	3.8180001	.47310001	3.7267001									1	12.4	82.449997	123	64	715
31228580	10667849	28642859	0	0	93	134	76	91	27	93	2	53	136	30.5	9.6999998	123.5	7.0500002	2.9000001			15	16.5	34	7.9499998	110	2.25	181	138	3.75	.0297	.0098999999	.68309999	.30689999	8.8802996							85		1.4	15.25	31.200001	26	24	40
31228755	13134081	27076781	0	0	93	116	55	71	13	100	10	66	136	32.150002	10.3	302	17.049999	3.05			22	21	72	7.6999998	100	5.25	128	137	5.4499998	.0184	.0184	.99360001	.9016	16.468		0							1.6	17.299999	45.75	112.5	423	122	146
31240951	17517983	25422437	0	0	111	123	76	87			2	11	129	29.25	8.6999998	210	6.0999999				21	23.5	65	8.1499996	94.5	9.25	456.5	134	5.0500002	.0087000001	.066799998	.50800002	.1655	5.3509998	0	0		0								88	266	44
31251562	11746096	23762829	0	0	103	130	77	92	33		2	34	135	34.700001	11.1	451.5	14.85				16.5	29	37	9.1499996	95.5	1.15	305.5	137	3.7	.016000001	0	1.072	.208	14.704									1.85	19.85	66.5	579	112	728
31253769	15888895	21231897	0	0	72	115	58	71	19	95	4	51	117	30.85	10.5	143.5	11.9	2.7			12.5	20.5	40.5	8.3500004	89.5	1.6	99.5	117.5	5.0500002														1.5	16.15	43.349998	1092.5	313	1127.5
31254952	10684958	26467141	0	0	60	106	53	67	18	100	10	24	140	28.700001	9.4499998	102.5	2.8499999	2.8			12.5	30.5	12	7.9000001	101.5	2.45	95	141.5	3.3	.01105	.06185	.35534999	.091300003	2.3304501									1.15	13.15	28.4	43	99	51
31260941	18037530	23430532	0	0	129	146	84	96	28	94	5	36	141	26.700001	9.1000004	203	15.55				10	26	20	7.5999999	105	.60000002	111	141	3.7														1.4	15	48.25
31266069	10295929	25707433	0	0							2	20	138	23.700001	7.0999999	289	7.5				10	27.5	29	8.3500004	105.5	1.2	87.5	139	4.0999999	.058400001	.16060001	1.898	.48910001	4.7012									3.75	36.549999	35.049999
31267582	11206256	25381811	0	0	70	93	41	52	23		2	37	135	35.400002	12.3	185	11				12	27.5	35.5	8.5	100	1.35	111	135.5	3.6500001														1.3	14.1	69.400002
31276114	14629329	25464626	0	0	104	109	66	81	24	94	3	40	140	25.200001	7.3000002	268.5	12.4	4.1999998			19.5	16	17.5	9.3500004	109.5	.85000002	230	143.5	4.6500001	.039999999	0	1.42	.62	9.3999996			.40000001						1.65	17.65	112.85	31.5	44.5	44.5
31276987	17029940	24781484	0	1	134	106	61	74	21	94	5	56	137	32.950001	9.8000002	221.5	8.1000004				13.5	16	31	7.3499999	108	2.0999999	99.5	138.5	4.5999999														1.5	16.4	86.650002	12	228	21
31282265	13333740	24523834	0	0	125	120	61	74	28	93	6	49	150	29.950001	8.9499998	160.5	15.7	3.0999999			12.5	28	57	8.25	116.5	1.65	246.5	153	4.1999998	.088600002	.0166	.97920001	.38330001	14.2249									1.2	13.2	30.75	29.5	105.5	40
31311435	14323503	23617060	0	0	53	114.5	54	85.5	15	97	4	24	138	38.950001	13.05	183	13			4.5	15	19.5	40.5	7.6999998	107.5	1.25	102.5	138.5	3.6500001	.029999999	.039999999	1.47	1.27	12.2			.69999999						1.9	21	102.35	161	88	58.5
31334131	19354771	22070497	0	0	96	112	67	78		99	4	26	137	36.299999	12.15	177.5	9.8000002	4.0999999			19	18	15.5	9.3000002	105	1.4	141	138.5	3.8499999														1.1	12.4	25.200001	64	66	211
31346579	15292873	25980150	0	0	98	108	35	54			9	36	140	30.299999	9.6000004	291.5	36.150002	2.4000001			17	25.5	23	8.1999998	98.5	1.25	92	142	5.6999998	.045000002	.17	2.6949999	1.58	25.915001			1.5	1			458.5		1.9	21	56.349998	151	107	100
31354796	12522883	21977578	0	0	67	108	61	66	18		5	26	139	38.400002	12.7	210	10.3	4.4000001			17.5	20.5	54	9.6499996	106	2.45	117.5	139.5	4.4000001	.039999999	.20999999	2.72	.81	6.4299998			.89999998						1.1	11.7	23	79	123	56
31357270	13410644	20948861	0	0	114	114	96	100	20	98	6	37	142	42	13.65	153.5	6.4000001				17	20.5	23.5	9.6999998	107	1.45	125	144	4.4000001	.035	.17	1.485	.73500001	4.355			.25						2.0999999	23	35.200001	33	70	34
31362824	13410908	26402915	0	0	91	98	59	69	23	91	1	23	136	34.5	11.9	196.5	6.0999999				17	23	13.5	9.3500004	99.5	.80000001	195.5	136	3.45	.066	.1122	1.4256001	.264	4.7322001									1.1	13.1	20.9
31366334	18181309	25867411	0	0	100	105	63	73	24	95	3	27	140								16	25	24	9.1000004	103	1.2	157	140	3.9000001
31370142	12697173	21607700	0	0	44	171	61	90	19	98	1	20	136	36.099998	12.65	259.5	8.6000004				11	30.5	16	8.4499998	100	.64999998	290	138	3.6500001														1.65	17.799999	88.5
31373720	19696359	21237722	0	0	109	126	79	93	34	99	3	54	142	26.1	8.6499996	118	39.150002				12	21.5	21	8.1000004	107.5	1.95	131	142	4.5	0	.46000001	2.74	.91000003	41.040001	0	11		1			184		1.7	18	31.35
31400916	17292566	28612741	0	0	132	175	107	121	24	98	2	28	141	41.25	13.35	280.5	6.75			6.0999999	17.5	23.5	22	8.9499998	106.5	1.6	123	142.5	4.3499999	.023600001	.059	.82010001	.24779999	4.7494998									1.1	11.6	29
31403065	12279131	22162666	0	0	61	117	56	73	16	100	5	30	138	28.950001	10.1	206	19.75				16	24	19.5	8.3999996	101.5	1.2	79	138	3.7	.050000001	.28999999	2.72	.79000002	17.190001			1.4				269		1.25	13.35	28.85
31415983	12924518	25326873	0	0	83	127	68	82	14	96	5	37	139	31.549999	10.75	149.5	6.8000002				13.5	23.5	34.5	9.1999998	108	2.05	152	141	4														1	11.3	30.6
31419770	19192170	28071432	0	0	69	110	58	72	22	96	2	26	139	33.099998	11	171	5.5999999				15	24.5	24	8.3999996	103.5	1.3	148.5	139	4.0999999
31421222	19544020	26529354	0	0	100	101	68	75	21	93	1	35	122	40.700001	13.95	201.5	15.85				17	23	23	9.5	94.5	.85000002	164.5	129.5	3.9000001
31426758	11135990	23073226	0	0	73	129	84	95	13		5	29	139	41.349998	14.7	149	7.5				12	27	16.5	8.6000004	104	.94999999	93.5	139	4.1500001														1.1	11.9	34.799999
31433438	15296023	22704093	0	0							4	49	135	26.299999	8.8500004	99	15	3.0999999			15.5	19	34	7.6500001	106.5	.85000002	185.5	137	4.1999998	.02	0	.63999999	.89499998	14.365			.5						1.15	12.5	26.299999	27	38	50
31458793	10795168	24676449	0	0	119	128	90	99	24	90	1	19	136	46.5	15.8	145	14.7				17	21.5	30	8.6000004	98	2.3	208	136.5	3.95
31461567	13216117	24435089	0	0	159	142	87	103	35	88	5	35	137	34.849998	10.65	258.5	9.6499996	3			15.5	22.5	23.5	8.1499996	100	1.3	143	138	4.25	.039999999	.029999999	.68000001	.60000002	11.06			.60000002						1.25	13.95	27.049999	23	88.5	40
31472594	18655830	27841470	0	0	88	175	100	118	17	100	3	14	136	25.6	10.1	172	11.7	3.2			17.5	22	32	8.8000002	100.5	1.4	209	137	4.1999998	.03695	.01605	.67605001	.33184999	10.1391									1.1	12.7	26.4	29.5	95	41	33
31478334	15411567	22131970	0	0	50	173	54	84	16	96	2	26	135	40	14.05	176	5.5999999	3.9000001			18	21.5	30.5	9.1999998	102	1.25	165	136.5	4.9499998	.0295	.1947	1.2567	.29499999	4.1241002									1	10.5	23.299999	23	171	47
31479029	13574073	22397674	0	0	75	151	115	127	29	98	6	30	137	34.450001	10.8	370.5	9.6000004				14	18.5	15.5	9	108.5	.94999999	120	141.5	3.95														1.45	15.8	91.400002	60	401.5	127
31483887	15746911	20957262	0	0	94	141	73	94			4	41	138	39.900002	12.8	150	7	4.0999999			18	23.5	60	9.1000004	97	8.8500004	118.5	139.5	5.6999998	.079999998	.28999999	.50999999	.63999999	6.5700002			.5						1.3	14.05	32	15	63	27
31493558	18569484	25995948	0	0	95	98	61	71	20	100	3	28	131	32.849998	11.25	255.5	9.5500002				13	20	15.5	7.6500001	106.5	1.1	124	133.5	5.1999998	.0095499996	.13824999	.73839998	.43415001	8.2248001							344.5		1.2	13.95	36	45	72	46
31498842	11132535	26268138	0	0	107	88	56	68	22		3	54	129	36.799999	9.8999996	370	11				23.5	20.5	82.5	9	94	2.3	172.5	132.5	5.9000001												442		4.4000001	48.849998	36.75	195	105	179
31501610	19339564	23965030	0	0	86	144	36	65	15	100	2	33	117	28.6	9	394	5.8000002				11.5	31.5	5.5	8.4499998	84.5	.55000001	143.5	122.5	3.55														2.8	30.299999
31505527	16702712	20789903	0	0	57	127	65	77	20	99	4	48	140	37.25	12.3	217.5	5.9000001	3.7			15.5	24	18.5	9.0500002	106.5	.80000001	111.5	140.5	4.9499998	.029999999	.071999997	1.2	.228	4.4699998									1.25	14.3	53.799999	19	73	27
31508108	10985522	21733007	0	0	58	107	35	50	21	100	6	50	141	24.25	7.3499999	80.5	4.1999998	3.4000001			14.5	16	122.5	8.1999998	118	2.3499999	92	143	5.8499999	.01485	.1683	1.9134001	.22274999	1.8829499									1.1	11.6	35.5	26	63	30
31511726	18080257	28833098	0	0	89	120	78		19	97	2	30	142	31.4	9.6499996	247.5	7.3499999				14	29	16	9.3999996	100	.75	103	143	3.6500001														1.45	16.299999	35.5
31511800	12851923	25487059	0	0	120	151	88	107	15	99	6	42	140	37.200001	11.8	46.5	7.0500002	2.7			13	18	34	7.3000002	113	1.5	127	140	3.7	.029999999	.02	.63	.755	5.4899998			1.45		.40000001		300		1	10.95	26.700001	18	65	27
31524635	19966756	25743475	0	0	85	198	94	122	21	91	7	47	142	28.700001	8.9499998	125	3.9000001	3.4000001			14	17.5	60.5	8.25	111	3.5999999	193.5	143.5	5.0999999	.025	.079999998	.5	.41999999	2.75			.5						1.3	14	24.450001	18	159	18
31528314	10874416	27639353	0	0	57	91	52	62		97	6	36	136	40.25	13.3	149.5	4.4499998	3.0999999			14	23.5	19.5	8.3000002	104	1.35	150.5	138	3.6500001														2.1500001	22.700001	95.050003
31530214	17072793	26097993	0	0	118	159	95	115	20	94	5	48	131	27.1	8.9499998	160.5	7	3.7			21.5	19.5	91.5	9	91.5	4.4499998	261	132.5	5.0500002														2.4000001	26.5	29.700001	9	76	14
31533526	15548668	24191394	0	0	130	126	112	119	31	99	1	33	134	33.700001	10.4	171	9.8000002				11	28	9.5	8.1999998	96	.55000001	220.5	135	4.3499999
31535837	17551936	28799332	0	0	93	146	68	89	13	98	5	43	136	35.700001	11.45	194	9.9499998				22	25.5	60.5	9.3000002	96.5	2.3	176	140	4.5500002														1.1	11.9	32.900002	22		31
31558480	12757934	21644379	0	0							2	24	137	34.099998	10.7	255.5	16.4				16	20.5	43	8.1499996	101.5	2.9000001	94.5	138.5	4.1999998												883		1.15	12.55	29.6
31568022	11247296	22500896	0	0	80	157	67	94	18	95	3	25	137	23.799999	7.5	149	9				16	23	33	9.1000004	103	1	111	137	4.8000002														1.1	12	29.200001
31575960	10513104	27823908	0	0	108	157	97	117	28	93	5	22	138	46.950001	15.8	171.5	12.95				15.5	22	11.5	8.8500004	102	.75	138	140	3.8499999	.025	.045000002	2.0899999	.77999997	9.9200001			.44999999						1	11.05	28.4	69	90	313
31582301	14647973	26913964	0	0	85	143	99		19	93	0	26	139	47.650002	15.75	175	8.8999996	4.4000001			12	23.5	16	8.9499998	104.5	.94999999	131	139.5	4.25	.045000002	.045000002	1.5700001	.70999998	6.5			.55000001						1	10.95	35.25	61.5	58	258.5
31584072	12450853	21048877	0	0	72	112	56		15	97	2	29	138	23.9	8.3000002	179	14.1				14	24	19	7.6999998	105	1	222	138	4.5999999														1.1	12.7	29.299999
31590237	11505559	23743943	0	0	80	85	50	57	13		3	35	138	37.299999	11.85	218.5	9.8000002	3.8			11.5	28	25.5	9	104	.69999999	126	139.5	4.4000001	.02275	.048749998	1.99975	.57775003	7.0854998	0	0		1					1.05	11.1	28.450001	21	70	27
31590895	17614063	25394052	0	0	89	135	74	93	28	96	3	35	136	37.25	12.3	143.5	9.5500002				15	17	50	8.5	104.5	1.6	165	136.5	5.5	.029999999	.34999999	.88999999	1.1799999	6.9400001			.60000002						4.4499998	47.5	103.8
31598874	11340067	24158629	0	0	105	134	80	94	24	96	8	42	137	39.150002	13.25	234.5	11.55	3.3			16	17.5	32.5	8.1499996	106.5	1.45	154.5	138	5.0500002	.029999999	.47	.87	.56999999	6.5300002			.5						1.15	12.35	39.150002	85.5	181	171.5
31610804	12459135	21143497	0	0	51	145	72	90	12	90	5	34	125	26.799999	10.05	236.5	9.8999996				21.5	23.5	114	9.8999996	86.5	4.8000002	149.5	127.5	3.95														1.05	12.3	52.049999
31610877	13752677	29066043	0	0	51	88	37	49	14		7	35	133	21.549999	7	159.5	7.3499999				11	26.5	11.5	8	99.5	2.3	69.5	133	3.9000001														1.65	18.049999	94.25	4	132	34
31622011	10364180	23710361	0	0	74	137	47	68	20	93	3	33	131	28.4	9.1000004	469.5	24.65	3.7			18	17.5	71.5	8.6000004	102	1.5	141.5	132	5.5500002	.1053	.4914	1.5795	1.404	31.484699									1.2	12.85	27.25	10	47	16
31653741	12085305	27150013	0	0	80	129	58	80		100	4	24	134	32.849998	10.35	286	10.85	3.5999999	2.8	6.4000001	18	23	10	9.0500002	99.5	.85000002	173	137	3.75												392		1.1	11.9	122.3	10	128	14
31660951	10913779	27337611	0	0							7	42	154	26.299999	8.3999996	96	6.0999999	3.2			16.5	21.5	55.5	7.8000002	124.5	3.25	131.5	158.5	3.3														1.3	13.9	35.099998	24.5	126.5	35.5
31663675	13305035	23448375	0	0	80	162	73	95	30	93	7	30	148	28.200001	9	157	7.3000002				14.5	26.5	51	9.3999996	114	1.7	259	150.5	4.0500002
31680233	11143944	26792590	0	0	66	134	81	95			4	28	127	34.299999	11.25	296.5	10.95	3.3			17	18	61.5	8.6499996	101	4.25	418.5	133.5	3.8499999	.0188	.065800004	.63919997	.4418	8.2343998												14	74	19
31683667	17292202	23015787	0	0	90	181	117	132	18	95	2	13	131	45.849998	15.4	153.5	12.25	4.5			14.5	28	12.5	9.3999996	94	.94999999	134.5	133	4.1999998	.0266	.2128	1.5694	.5054	10.9858									1.05	11.5	29.75	26	79.5	46
31684871	11575157	28645629	0	0							1	26	141	41.150002	12.65	201.5	7.75	3.9000001			11	34	11.5	9.1000004	97.5	.89999998	175.5	143.5	4.5999999	.029999999	.33000001	1.9400001	.56	6.3699999			.2						.89999998	10.1	34.799999	10	57	19
31700247	19498855	29774156	0	0	76	161	77	99	24	100	3	19	130	24.25	7.75	441	14.85	2.25			16	21.5	45.5	8.1000004	95	3.75	239.5	132.5	3.8499999														1.1	11.75	27.65	9	81.5	15
31701616	12950787	20111557	0	0	77	76	45	58	17	89	6	46	141	25.5	7.9000001	245	10.85				15	27	62.5	8.8500004	100	3.8	139	142	3.7														1.15	12.25	27.15
31703581	17413562	25104692	0	0	96	105	75	84	25	95	1	18	143	35.299999	11.4	234.5	10.5	3.5			16	25.5	14.5	8.0500002	100.5	.75	114.5	143.5	3.25														1.25	13.6	49.950001	21	49	43
31706897	17550708	24263950	0	0	95	87	48	55	20	95	2	29	135	39.400002	12.75	176	8.25				17	25.5	42	8	99	1.5	144	137	4.5999999	.032400001	.0108	.87480003	.42120001	9.4608002									1.3	13.6	28.799999
31707457	11942193	21139779	0	0	66	134	43	88	15	99	3	36	142	32.700001	10.95	124	5.8000002				13	23	18	8.3999996	106.5	1.15	115	142.5	4.3499999														1.1	12.35	84.400002	19	48	29
31719381	15421784	28303531	0	0	58	144	62	84	20	98	6	34	135	45.299999	15.8	228.5	10.8	3.3			16	17.5	39.5	9.25	102	2.45	145.5	136	3.55	.050000001	.02	1.74	2.7	8.8400002			.60000002						2.95	31.799999	38.75	38	111	42
31720270	14186920	27243458	0	0	56	128	42	72	11	97	1	37	133	33.849998	10.85	131.5	5.4499998	3.5999999			9.5	23	12.5	7.3000002	103.5	.69999999	117	136	4.3499999	.0099999998	0	.39500001	.48500001	4.4499998			.40000001						1.15	12.4	22.25	16	45	52
31728115	19619252	26004597	0	0	131	102	75	85	23	98	4	36	142	30.700001	10.45	73	10.4				13.5	22.5	76	7.6999998	107	3.55	151	143	4.6500001	.0049999999	0	.50999999	.185	9.6450005	0	2	.69999999	0					1.15	12.35	66.650002	32	62	30.5
31733198	12057614	24368079	0	0	137	128	108	116	17	98	0	13	137	36.25	10.35	397	8.6999998				12	24.5	15.5	8.8000002	103	.89999998	115	138.5	4.6999998														1.2	12.9	27.15	33.5	95	27
31744412	13652789	28966766	0	0							5	31	134	37.099998	11.2	235.5	7.8499999				14	24	24	7.8000002	100.5	1.1	195.5	135	3.8499999														4.4000001	49.099998	40	14	66.5	12
31747189	11148580	24649199	0	0	92	110	68	78	14		3	6	129	36.799999	12.3	181.5	10.55	3.4000001			14.5	22.5	21.5	8.6000004	99	.85000002	364.5	131.5	4.5500002														1.1	12.5	32	134	116	107
31747597	15478690	25357072	0	0	100	132	66	81	27	93	1	13	134	32.25	11.15	158.5	5.5999999	4			17	28.5	17.5	8.9499998	95	.85000002	116	137.5	3.3	.0296	.0222	.60680002	.259	6.4823999									1.25	13.3	29.85	32	63	35
31766406	12876250	23046580	0	1	115	96	60	68	25	94	4	30	133	32.849998	10.85	270	19.700001	2.2			12.5	25	9	7.9000001	98.5	.55000001	120	133.5	3.75	.024	.071999997	2.0550001	1.4220001	16.127001	0	0		0					1.3	14.4	22.5	36	149.5	21.5
31767804	16386648	22379545	0	0	85	131	85	96	19	93	8	41	121	34.799999	12.3	289	14.75	3.3			28.5	9	162.5	7.3000002	87	6.6999998	353.5	125	5.9000001	.029999999	.02	.64999998	1.41	15.66			.89999998						1	10.8	27.65	28	131	28
31789606	12468255	25722662	0	0	94	84	48	55			4	28	137	29.15	8.9499998	388.5	10.75				11	27.5	8.5	8.3500004	100.5	.89999998	112	139	4.6500001														2.25	24.549999	50.75	8	83.5	18
31792768	16574411	28212892	0	0	67	114	46	63	10	95	5	41	148	24.15	7.1999998	140.5	4	3			13	41	42.5	8.5500002	99	1.95	131	149	3.55	.017999999	.14040001	.6516	.51480001	2.2716									1.2	13.6	37	8	86.5	13.5
31795319	18927065	27945411	0	0	66	100	48	60	15	92	1	35	138	28.6	9.5	308	10.75	3.2			12	25.5	18.5	7.75	106	.85000002	120.5	139.5	3.9000001	.0103	.0103	1.2051001	.42230001	8.6520004									2.55	26.9	35.650002	27	70	140
31811482	18263240	23499451	0	0	91	94	48	64	14	100	7	33	139	28.6	9.8999996	97.5	11				14	22	23.5		111	1	132	142	4.6999998												154		1.5	15.95	34.700001
31819017	10640977	20252070	0	0	85	99	58	67			5	29	136	39.549999	12.45	305	17.200001	3.3			15.5	23.5	15.5	8.1000004	102.5	.75	149	138	3.5	.056699999	.075599998	1.3796999	.22679999	17.1612												24	55	28
31831003	16709726	25000205	0	0	85	117	62	82	18	100	7	20	137	34.200001	11.35	183	16.5				11	22.5	15.5	8.6999998	104	1.15	89	137	4.8000002	.050000001	.11	5.21	.99000001	9.9499998			.5		.1		295		1.4	14.8	29.6
31844488	13980145	25571594	0	0	85	112	70	77	13	96	3	56	148	32.150002	10.65	269.5	15.35	2.8			14	30	19.5	7.75	109.5	1.05	228.5	149	3.75	.029200001	.27739999	1.1242	.219	12.9502									1.2	13.55	27.049999	26	124	31
31849367	14855282	23000132	0	0	90	143	56	80	17	100	5	23	132	28.799999	8.8000002	207	7.1999998				13	25	21	9.1999998	94	.69999999	233	132	4.5														1.2	12.9	36.799999
31860902	16277550	23217487	0	0	97	82	43	53	23	96	4	36	132	34.099998	11.7	235	12.6	3.8			20	19	52.5		98	2	207.5	132.5	4.3000002														1.9	20	150	642.5	152	1810.5
31865234	11208075	21008787	0	0	51	124	59	77	11	91	8	32	136	27.25	9	88	4.3499999	2.4000001			15	24	14	8.25	104	.85000002	189	139	3.8499999	.021600001	.1566	.57239997	.22139999	4.4225998									1.1	11.75	43.75	6	66	46
31876063	10585182	26872313	0	0	103	125	68	78	23	94	1	27	132	30.85	10.5	168	14.15	3.4000001			14	23	16.5	7.3000002	101	.80000001	194.5	134	3.95	0	0	.35100001	.117	9.4770002	0	15		0					1.5	16.6	35.799999	23	53	24
31878599	19394739	22211527	0	0	71	141	55		15	100	3	33	141	35.150002	11.35	183	7.9499998				12.5	27	35	8.8999996	106.5	4.9000001	157	141.5	4.1500001
31891318	14022343	27452708	0	0	120	98	40	52			1	22	137	26.450001	9	303	11.65				10	24	6	6.5999999	106	.5	99	137	3.4000001														1.4	16.4	26	11	36	12
31893551	14147386	24957440	0	0	80	105	56	69	20		3	40	135	25.25	7.3000002	307	7.5500002	3.0999999			14	21.5	72.5	8.8500004	101	2.25	116	136	5.9000001	.039999999	.039999999	1.83	.75999999	3.9300001			.80000001						2.5	27.299999	34.299999	31	112	40
31896651	12168956	28797758	0	0	113	156	86	116	17	100	3	41	136	32.049999	10.2	151	8.1999998				12.5	23	22.5	8.25	105	.85000002	133.5	136.5	4	.02	.0099999998	.47999999	.56999999	7.6100001			.30000001						1.1	11.8	28	37	141	30
31910017	11569042	26696628	0	0	70	98	51	62	19	100	1	25	136	25.200001	7.75	273	19.25	2.7			11.5	23.5	36.5	7.5	106	.69999999	143	137	4	.02805	.071099997	1.9722	.79685003	17.273899									1	10.5	20.4
31910374	12316990	20389116	0	0	99	97	67	76	21	94	1	39	135	43.299999	13.9	288.5	14.3	2.9000001			25	15.5	20	7.5500002	105.5	3.1500001	127	139.5	5.5999999	0	.07	1.09	.66000003	12.22	0	2		2	3.5		338		2.45	26.450001	31.25	18775	50	16580
31917306	16456778	29578962	0	0	88	141	72	88	27	98	1	42	128	34.799999	11.5	480	34.400002				23	14	73.5	8.1499996	96.5	3.9000001	249	128.5	5														1.3	14.8	26.1
31919951	11850698	21415730	0	0	75	161	88	109	9	99	1	26	133	30.799999	10.6	258	5.6999998				13	24	30	9.1000004	96	1.4	217	133	4.8000002
31938366	15610631	23962694	0	0	45	97	51	63	16	99	5	45	140	28.799999	9.3000002	159.5	15.1				13	22	36.5		111	2.4000001	144	141.5	4.4000001														1.1	12.2	35.400002
31947399	13933090	23660926	0	0	92	101	59	66	15	97	4	37	139	33.900002	11.45	145.5	6.4499998				16.5	27.5	38	10.2	102	2.4000001	124	141	4.5999999	.039000001	.070200004	1.0062	.28080001	6.4116001									1.25	14.4	44.400002
31949021	13696494	22133501	0	0	182	122	92	100	23	94	1	13	138	41.349998	12.7	261.5	19	3.45			23	29.5	11.5	7.9499998	91.5	.69999999	302	140.5	3.75	.039999999	.0099999998	2.2750001	1.03	15.52			.64999998				589		1.4	15.25	31.049999	77	82	70.5
31966652	15677026	25492642	0	0	81	100	41	56	17	96	5	52	139	25.75	8.1499996	264	7.25	2.4000001			13	30	39.5	7.6999998	102	2	160	140	4.5999999	.0198	.098999999	.8118	.41580001	5.2536001									1.3	14.4	27.700001	36	138	36
31968961	10227155	27191372	0	0	114	159	100	118	19	97	8	47	131	26.1	8.8000002	155	9.3999996				9.5	28.5	26.5	8.1000004	93.5	5.9499998	126.5	131.5	5	.0099999998	.059999999	1.6799999	.13	8.4099998			.69999999				345		1.35	14.65	25.65
31969353	12513827	26321983	0	0							5	40	135	28.15	8.75	78	5.3499999				21	17	56	9.3000002	102	1.3	232	135	4.6999998	.029999999	.17	1.11	.27000001	4.5799999			.30000001						1.2	13	33.799999	65	58	130
31970323	13575992	22256703	0	0	63	95	58	67	23	96	6	26	134	34.900002	10.5	133.5	8.6000004	3.2			18.5	25.5	53	8.1000004	95	3.95	89	134.5	4.25	.059999999	.059999999	.61000001	.22	9.0600004									2.55	27.75	38.700001	39	124.5	101.5	39
31977382	18175344	28019939	0	0	75	82	48	56	21	99	2	33	139	30.200001	10.35	147.5	4.6999998				14.5	25	29.5	8.6499996	103.5	1	101	139	3.8499999	.024499999	.1029	1.372	.36750001	3.0330999									1.1	12.9	25
31983721	10094811	28336192	0	0	78	110	73	85	18	95	6	41	139	32.700001	10.1	339.5	11.15				22	25	53	9	92.5	6.6500001	121	139.5	5.5999999	.090000004	.28999999	.95999998	1.39	10.03			.5						1.25	13.3	29.299999	8	272	16
31991733	11803068	24277388	0	0							1	8	138	44.75	14.8	298.5	11.05	3.9000001			24.5	16.5	20.5	9.6999998	101	1.05	130.5	138.5	3.75	.059999999	.039999999	3.1300001	.88999999	8.29			.5				268		1.05	11.4	29.700001	23	55	20
31991770	16428221	29883182	0	0							3	13	140	26.049999	7.25	222.5	4.6500001				11	24.5	19.5	8.8000002	110	1.5	89	140.5	4.75														1.2	12.7	26.1	10	51	17
31999918	18322075	21664116	0	0	108	98	45	59	22	97	6	39	138	37.700001	12.3	165.5	14.7				15.5	21	19.5	7.9000001	105.5	1.05	163	139	3.7	0	0	.34799999	.23199999	9.8599997	0	10		0					2.2	23.549999	25.299999
32008054	10634612	24781890	0	0	102	160	59	84	17		9	44	140	32.200001	10.6	338.5	12.5	3.2			16.5	20.5	49.5	8.0500002	111	2.8499999	109	143	4.9000001	.045000002	.255	1.6799999	.66000003	12.36									1.35	15.25	28.950001	17	75	23
32013282	10723529	29196823	0	0	107	153	109	120	20	98	1	27	139	39.599998	13.3	172.5	9.3000002				16	27.5	17.5		100	.94999999	149	140.5	3.2	.047499999	.171	2.7739999	.58899999	5.9184999
32017390	15878234	24132376	0	0	93	158	73	92	21	97	4	38	139	33.400002	10.5	404	12.1				14	27	27	8.6999998	103	.80000001	108	139	4.8000002														1.6	17.6	25.5
32030229	16056736	20918042	0	0	70	94	82	86	19	94	4	59	133	34.450001	11.25	112	17.6	3.0999999			15.5	19	51.5	8.1000004	108.5	1.35	209	137.5	3.9000001	.075999998	.078000002	1.64	.764	14.976	0	.5		0					1.1	11.75	88.449997	72.5	78	78.5
32030432	19418764	22832375	0	0	97	126	96	103	25	97	5	32	137	36.049999	12.25	294	21.9	3			13.5	18	30.5	7.0999999	109	1	159.5	138	3.7														1.3	13.9	26.200001	60	78	74
32030984	15721149	25452075	0	0	64	114	40	65	14	100	6	37	132	24.5	7.5	446	6.9000001				16	26	20	9	94	.80000001	95	132	4.3000002														1.1	11.7	40.700001
32046157	14788653	29641463	0	0	78	137	90	109		92	0	8	139	30.25	9.9499998	369.5	7.3499999				19	22	13.5	8.3000002	102.5	.75	76.5	139.5	4.1999998	.02	.16	1.0599999	.51999998	5.8699999			.80000001				693		1	10.75	29	18		24
32056229	17433873	22390387	0	0	79	77	35	46	20		8	54	130	29.1	8.25	480	17.4				15.5	20	21.5	8.1499996	100	.94999999	147	131.5	4.4499998	.079000004	.015799999	1.1533999	.42660001	14.1252							348		1.25	13.35	28.4
32057341	14525100	20207458	0	0							1	23	138	30.799999	10.15	216	12.2				12.5	25	18.5	9	104	.94999999	114.5	140.5	4.8499999	.029999999	.16	1.23	.30000001	8.0600004			.5				289		1.4	15.35	42.200001
32070899	15237286	26453030	0	0	102	179	69	95			3	18	131	29.6	9.6499996	159.5	14.55	3.5999999			19.5	20.5	60	8.5500002	101	2.55	280.5	134	5.5	.050000001	.039999999	.41999999	.94999999	13.87			.5						1.2	13.15	31.450001	25	74.5	32
32071745	19237156	23630622	0	0	78	127	63	79	14		3	33	138	29.200001	8.8999996	246	10.9				16	23	12	6.8000002	103	.60000002	175	138	3.9000001														1.1	11.9	39.299999	11	74	20
32071784	17729814	22296464	0	0	95	115	75	87	14	100	1	30	141	29.1	9.1999998	181	5.6999998	3.25			13	25	5	9.1999998	103	.40000001	117	141	3.9000001																	9	222	39
32094033	12401726	28591460	0	0	103	132	78	92	33	94	3	37	142	26.9	8.5500002	401	23.299999	2.2			15.5	25.5	6.5	7.5	106.5	1.05	140	143.5	3.5999999	.11	.02	1.27	1.71	25.040001			2						1.4	15.4	89.800003	11	101.5	29.5
32115746	10303080	23544559	0	0							5	46	134	22.5	6.8499999	167	12.05				15	27	113	8.9499998	94	4.0999999	167	136	3.95														1.3	14.2	78.300003
32118748	19640587	29807698	0	0	139	93	60	68			1	36	137	36.650002	12.2	198	8.1999998				12	23	10	7.8000002	107.5	.55000001	111	138.5	3.7	.045000002	.0074999998	1.2	.2175	6.0300002
32119342	16657198	20548268	0	0	94	100	83	87	14	99	1	18	132	21.5	6.4499998	470	8.5				14	24.5	19.5	8.3999996	99.5	.89999998	95.5	133.5	4.75	.071099997	.015799999	.30809999	.15800001	7.3548999									1.2	13.2	25.5	15	33	47
32119492	12180908	28840558	0	0	74	116	80	88	15		2	43	143	28.1	8.6000004	249.5	6.6999998				18	18	47.5	7.5999999	112.5	1.95	143	143	5.25	.041999999	.048999999	.875	.36399999	5.6630001									1.15	12.6	79.349998	30	164	97
32121694	15373413	21706298	0	0	63	155	69	90	20	100	4	49	144	31.200001	9.5	325	6.9000001				13	19	20	8.1000004	116	1.4	196	144	3.7														1	11.2	94.25
32127868	18836497	25662275	0	0	116	115	83	91	26	93	1	39	138	41.5	13.3	209	7.1999998				12.5	26.5	18	8.8999996	101	.85000002	147	140	4.5999999														1.1	12.3	30.4	35	132	26
32135555	19438264	21395804	0	0	88	109	53	70	21	100	4	40	134	27.950001	9.3999996	199	23				14.5	28	95	7.6500001	97	3.3499999	161.5	135.5	4.1999998	.068999998	.068999998	1.242	.759	20.861									1.1	13.1	26.799999
32145955	12629893	26711956	0	0	66	117	57	72	9		2	37	132	32.700001	9.9499998	286	6.9499998				21.5	19	65.5	7.8499999	100.5	2.8499999	185	133	5.3499999														2.1500001	23	33.650002
32165932	10460886	23311823	0	0	105	121	50	72	13		2	47	133	33.700001	10.55	344.5	18.65	2			11	22	35	8.8999996	106.5	1.05	124.5	134	5.4000001	.030400001	.1824	1.9912	.71439999	12.2816									1.3	13.6	33.799999
32167717	18244972	21511823	0	0	60	95	53	64	31	98	1	36	138	29.85	9.3999996	215.5	25.549999	2.4000001			11	26	49	8.3000002	105	.89999998	174.5	139	3.6500001	0	0	0	0	23.128	1	1		0					1.95	20.549999	37.25	11	53	28
32168536	17390272	25017563	0	0							8	48	124	27.4	8.6999998	98	17.799999				17	18	42.5	8.3500004	95	2.3499999	156.5	126.5	5.0500002												406		2.3	25.6	96.550003	76	617	179
32175882	19491349	29227631	0	0	102	129.5	90.5	105.5	18	95	3	18	136	39.200001	13.7	222.5	12.75				14.5	24.5	13.5	9	103	.60000002	144	138.5	4	.138	0	1.656	.69	11.316	0	0		0					1.1	12.6	83.75	93	47	332
32183941	10904379	21562189	0	0	61	100	56	62	28	96	1	28	141	44.650002	14.85	185	12.6				16.5	23	20	8.1999998	104	1.05	277	143.5	3.45														1.3	13.7	48.25
32184283	17956685	26190090	0	0	97	129	90	101		93	4	18	139	39.200001	12.4	153	5.6500001	3	2.7	5.6999998	9	38	17.5	8.8500004	97	.89999998	135	140	4.3000002														1.3	14.4	33	12	90	20
32188560	13593993	22590154	0	0	119	121	57	73	13	97	11	35	138	33.200001	10.5	146.5	8.8000002				15.5	26.5	17	7.0999999	100.5	3	131.5	138.5	3.8	0	.30899999	.412	1.133	7.5190001	0	8		1					1.1	13	61.950001	12	49	20
32201846	15207316	24741671	0	0	67	100	38	56	26	93	5	49	132	37.400002	12.8	482	26.6				14.5	28.5	51	9.6000004	95	1.8	107.5	134	4.25														3.0999999	31.5	36.299999
32210639	15515859	22231730	0	0	117	126	69	83	30	97	2	38	138	31.9	10.8	175	11.1				21.5	17.5	26.5	8.6999998	104	1.1	254	139	4.0999999	.029999999	0	.38999999	.090000004	10.56			.5						1.2	13.1	24.9	163	143	69
32234332	14965566	22436380	0	0	63	121	63	81	25	96	1	31	137	31.6	10.05	193	11.8	3.5			13.5	23.5	24.5	8.4499998	100.5	1.05	133	137.5	4.8499999	.039999999	.1	.87	.88	9.835			.55000001						1.75	19.049999	34.849998	21.5	85.5	34.5
32240145	16449983	21888472	0	0	73	85	31	46	23	97	5	43	136	41.049999	13.2	289	18.85	3.2			18	20	48	7.1999998	106.5	1.25	165.5	139	3.8499999	0	0	1.512	.38499999	15.6965	.5	7		.5					1.2	13.1	37.400002	10	82	25
32244151	11180102	25731950	0	0	79	102	56	67		94	6	41	132	33.299999	10.8	357.5	14.95				18.5	23	32.5	8.6999998	99.5	1	396.5	136	5.1500001	.0153	.076499999	.96390003	.76499999	13.4793
32272875	10792610	21269354	0	0	79	154	90	106	25	94	2	34	139	48	15.6	166	9.3000002	4			13	26	18	8.8000002	104	.60000002	100	139	3.8														1.25	13.75	35.799999	21		27
32286309	15244957	25958091	0	0	41	184	69	99	20	98	7	39	141	25.1	8.1000004	101	9.6499996				19	23.5	55	8.6499996	101	7.25	181	141	6.5999999														1.4	15.6	57.349998	88	60	90	30
32297228	13735655	22585468	0	0	59	180	76	100	21	97	2	27	136	32.099998	10.05	218	8				16	19.5	44.5	9.25	109	2.0999999	219.5	137.5	5.3000002	.02	.1	.68000001	.88999999	5.1900001			.30000001						1.1	11.5	29.5	17	107	23
32298785	14995394	23744597	0	0	99	137	112		27	95	4	40	131	27	8.6000004	52.5	21.200001				20	20	27	7.5500002	96.5	.85000002	171	132.5	3.5	0	0	1.79	2.46	17.469999	2	4		2
32302958	10606965	24239692	0	0	58	103	70	76	27	92	2	24	139	38.5	12.6	221	9.8999996				19	27	19.5	8.8500004	99.5	1.5	130.5	141.5	3.8499999																87.300003
32317596	10916554	21851069	0	0	81	121	49	66	17	100	1	35	137	35.900002	11.9	179	7.3000002				16	26	21	8.3000002	100	.89999998	113	137	4.8000002														1.35	15	31.15
32322738	11665040	25326032	0	0	100	122	66	80			3	47	142	25.700001	8.8000002	225.5	9.5				18	20	73.5	8.8500004	108.5	3.0999999	130	142.5	3.5999999	.030300001	.070699997	1.0403	.303	8.6456003							453		1.2	14	17.700001
32323726	17882715	21003419	0	0	138	155	104	118	24	97	2	25	141	44.299999	14.6	284	12.55				13.5	26	23.5	8.5500002	103	1.05	137	142.5	3.8	.059999999	.07	2.53	.87	8.1800003			.40000001						1.35	14.4	62.150002	55	90	35
32329357	18774333	28688997	0	0	88	122	67	88	11	100	6	38	136	28.5	9.8000002	294	20.450001				16	21.5	34.5		104	1.35	90	136.5	4.0500002	0	0	1.27	1.0599999	18.440001	0	1		2			362		1.4	15.35	25.049999
32333377	13803209	26718245	0	0	73	116	74	83	13	95	2	25	139	34.900002	11.5	211	6.6999998				11	23.5	12	8	110.5	.75	112	140	3.8														1.1	12	28.1
32337581	12613013	20111014	0	0	88	143	66	84	18	96	2	33	134	34.900002	11.5	241.5	9.1499996	4.3000002			15	20	17.5	8.3999996	103	.69999999	115	134	4.0999999														1.45	16.15	52.450001	20	98	33.5
32347022	14357724	23836412	0	0	113	119	44	62	20	92	2	17	132	32.950001	10.75	188	8.5	3.2			14	20.5	8	7.6500001	103	.85000002	82.5	133.5	3.7	.14040001	.0156	2.0046	.234	5.4053998		0										38	52	105
32355547	18026603	28981102	0	0	57	117	52	71	22	97	11	38	127	26.200001	8.3999996	17	6.1999998	5			25	17	129.5	9.3500004	89.5	5	210	127.5	4.0999999														1.5	15.9	20.299999	9	48	22
32357329	11153226	28907460	0	0	87	86	57	64	31	93	4	33	133	27.799999	9.3500004	75	10.45	3.8			19	21.5	33	8.3999996	98.5	1.5	113.5	134.5	4.5500002	.0044999998	7.619	.289	.17550001	2.362	0	0		0					1.1	13	29.75	15.5	113.5	37
32367149	11576897	29845627	0	0	91	128	58	75	23	95	6	35	137	22.5	7.3499999	86.5	27.049999	3.5	3	6.6999998	12	18	51	9.6499996	114.5	2.45	180	140	4.3000002	.2	.52999997	1.89	1.8	28.299999			1.3		.1				4	44.75	54.049999	13.5	194	30.5
32375282	18755721	20012316	0	0	104	108	70	79	19	99	2	22	134	34.400002	11.6	120	8.8000002				14.5	22.5	10	8.3999996	102.5	.55000001	310	135	4														1	12	29.6	70.5	91.5	169.5
32376395	17537245	22613091	0	0	73	155	79	109	21		1	37	136	36.099998	12.35	259	6	4.0999999			13	26.5	20.5	9.6000004	103.5	.94999999	147	137.5	4.8499999	.0071	.035500001	.62480003	.16329999	6.2693									1.2	13.6	25.200001		56
32413105	16811628	24496155	0	0							4	37	135	35	10.7	215	8.1000004	3.7			16	22	31	9	97	5.0999999	255	135	4.4000001														1.1	11.5	30.6	14	108	16
32428468	11776373	22319701	0	0	70	148	54	90	16	99	3	30	136	31.950001	10.25	122.5	4.8499999				6.5	32	12.5	8.25	103.5	.69999999	102	138	4.0999999														1.15	12.2	37.400002
32433100	14420248	21227221	0	0							11	29	138	21.25	7.1500001	137.5	9.1499996				14	30	54	7.5999999	94	3.2	86	138	4														1.95	20.9	31.450001
32438762	12202615	21168896	0	0	77	121	79	88	17	96	2	18	133	42.950001	14.35	257.5	15.05				15	25.5	16	9.3500004	99	1.15	149.5	135	4														1.1	12.05	30	90	68	545
32441664	19705919	28024396	0	0	59	140	68	106	13	97	3	29	135	30.299999	10.1	135.5	6.1500001				16	23.5	18	8.3999996	103.5	.80000001	148.5	138.5	4.1500001	.017100001	.114	1.4991	.26789999	3.8018999									1.1	12.15	87.949997
32446965	10933538	26242400	0	0	91	125	59	75	22	98	5	40	135	36.700001	12.15	307.5	14.75				20	19	88	8.3999996	102	3.9000001	229.5	136	5.1500001	0	.062799998	.6437	.2198	14.7737									2	21.299999	25.6
32453622	17041931	21337406	0	0	84	99	49	59	20	93	6	51	134	25.950001	8.6000004	197	3.3499999				24.5	22	101.5	8.3000002	93	6	112.5	135	4.1999998														2.25	24.85	34.900002	15	84	29
32469945	15394326	24360577	0	0	76	94	35	53	18	100	6	43	137	31.200001	11	206	7.8000002				18	25	46	8.6000004	98	7.6999998	141	137	4.3000002
32474808	16500918	25638285	0	0	85	116	58	73	25	94	5	33	138	30.75	10.5	149.5	10.25				11	23.5	16	8.8000002	110.5	.64999998	104	141	4	.0147	.0735	3.2486999	.17640001	11.172							117		1.55	17	49.849998
32485044	11300581	20865270	0	0	119	134	70	83	31	95	1	41	132	26.200001	8.3000002	75.5	6.1500001				12	21	22.5	6.9499998	105	1.3	83.5	133	4.75														1	10.9	38.400002
32509955	11403616	23885084	0	0	98	97	57	66	27	99	1	52	146	31.5	9.8000002	337	11.8				11	40	30	9.1000004	98	1.1	119	146	3.4000001														1.4	15.5	28.299999
32518611	13678296	23612764	0	0	75	104	53	64	25	99	2	37	135	34.299999	11.85	268	18.299999				12	26	32.5	8.25	102.5	1.3	114.5	136	4.4000001	.064450003	.23630001	1.31205	.49810001	16.076151									3	30.450001	29.85
32534582	10836444	23343520	0	0	85	141	51	68		96	2	26	129								16	17.5	31.5	7.0999999	101.5	1.5	196	131	3.8499999
32539976	13139980	24717466	0	0	85	112	64	84	15	100	5	25	138	32	10.35	141	7.9000001				13	22.5	8.5	8.6999998	105.5	.75	151.5	140.5	4.5999999	.02	.045000002	2.2550001	.31	2.55			.30000001				153		1.75	18.9	39.900002
32555327	14628781	22124544	0	0							2	40	132	43.150002	13.4	334.5	8.8999996				11	23	15	8.3000002	98	.69999999	82	132	4.5999999														1.1	11.6	31.6
32562970	16827375	25496941	0	0	101	145	76		33	92	6	29	135	27.450001	8.6000004	255	20.85				11	25	22	8.3500004	107.5	.85000002	100	138	4.6500001	0	.25999999	1.79	.50999999	22.530001	0	2		1			300		1.6	17.549999	36.799999
32567201	18121154	29972173	0	0	112	130	79	91	15		4	34	144	34.799999	10.7	164	11				11	34	37	9.8999996	99	.80000001	138	144	4														1.1	12.2	31.9
32575066	12572459	21324979	0	0	85	112	62	73	25		4	27	138	27.15	9	115.5	8				8.5	25.5	9		112	.5	106	141.5	4.4000001												190		1.3	13.9	26.6
32591094	14856789	28547188	0	0	65	97	43	56	17	96	4	43	142	34.349998	11	193	16	3.0999999			19.5	20	35	8.1000004	104.5	1.75	164.5	144	4.4000001	.2	0	1.38	2.1700001	15.96	0	12		0					2.4000001	26.1	43.5	26	58	64
32597190	18797174	24669453	0	0	96	119	59	70	16	97	1	27	131	31.6	10.25	297.5	7.3499999				15	24	8.5	7.5999999	95	.80000001	513	131	3.4000001														4	40.150002	49.650002
32605398	10294457	21358819	0	0							4	37	135	31.799999	10	534	13.35	3.0999999			15	25	15.5	8.75	96	.69999999	160.5	138	5.1999998	.090000004	.76999998	1.09	1.1	9.5699997			3.5		.2				1.15	12.5	25.1	32.5	188.5	31
32608180	18659631	22315073	0	0	112	154	107	118	25	94	7	49	140	24.85	8.6499996	37.5	1.2	3.9000001		5.8000002	15.5	26	27	8.4499998	103.5	1.5	166	140.5	3.95	.00079999998	.0024000001	.072800003	.0352	1.0808001	0	1		1					1.25	14	25.950001	19	112	33
32614286	14371040	29572029	0	0	78	108	47	62	26	100	5	57	145	45.799999	13.95	104	8.75				18	32	53.5	9.8000002	102.5	1.4	91.5	147.5	5.0999999														1.3	14.45	30.9	18	52	33
32617323	13383991	28375091	0	0	94	102	54	66	17	99	1	18	137	34.299999	10.9	171	3.0999999				17	20	5	8.8999996	107	.75	98	139	4.6999998														1	10.7	25.299999
32623959	15465113	29481635	0	0	98	117	71	81	25	94	4	25	134	38.900002	13.45	265	13.65	4			15	24.5	24.5	9.0500002	102.5	1.1	210.5	138.5	3.95														1.2	13.15	42.799999	102	82	584
32626112	17707970	28558247	0	0	74	85	61	70	22	92	5	45	133	27	9.5500002	169.5	2.5999999				12.5	21	31	7.5999999	101.5	1	85.5	135	4.5500002	0	.035	.79500002	.094999999	1.58	0	16		0	4.5							18	75	30
32628748	10779064	20445698	0	0	109	95	74	77	26		2	18	140	28.4	8.75	186	15.05				15.5	21	18.5		107.5	.80000001	167	140	4.1500001	.044100001	.1029	1.4259	.2793	12.8625							248.5		1.85	19.65	31.65
32630054	17644781	21100769	0	0	68	134	70	94	16	100	5	34	136	35.349998	11.7	133.5	9.1999998	3.4000001	3	6.5	14.5	21	18.5	8.3000002	102	1.1	234.5	138	5.1500001	.02	.18000001	2.71	.69999999	7.6999998			.5						1.05	11.65	23.200001	60.5	54.5	60
32632603	12814111	24560448	0	0	83	91	57	64	18		1	35	137	29.35	9.8000002	277.5	9.5				12.5	26.5	20.5		103.5	.75	138	138.5	4.1500001														3.4000001	33.150002	39.200001
32637139	18224280	28986161	0	0	94	116	62	77	23	95	6	43	134	19.85	6.4499998	234	15.2				17	22	73	7.9499998	100	5.3499999	171	140.5	5.9499998	0	0	1.9400001	1.58	13.55	0	2		3			334		1.2	12.8	29.799999	12	54	18
32647776	10969969	20144099	0	0	85	145	73	90	24	96	1	26	132	31.15	10.9	437	9.3500004				19.5	21.5	14	8.8000002	98	.94999999	185.5	134	6.1999998	.043000001	.077399999	2.0037999	.52460003	5.9512									1.2	13.75	27.700001
32661316	15166831	26487070	0	0	93	94	55	63	20	96	4	36	140	29.200001	9.6999998	267.5	9.9499998				13.5	21	35.5	7.75	110.5	.60000002	110.5	140.5	4.25	.075000003	.075000003	1.4375	.51249999	10.4125									1.55	16.6	29
32678193	13608739	25567500	0	0	101	133	64	84	14	94	5	30	132	25.4	7.9000001	358	17.1				18	26	106.5	9.3000002	88.5	2.75	309	132.5	4.5999999	.0099999998	.0099999998	.75	1.1	15.56			1.1		.5				1.1	11.5	44.799999	11	90	20
32681823	12205441	29505782	0	0	92	115	84	95	21	97	1	38	138	30	10.05	124	13.6				9	23.5	12		107	.64999998	186	138	4.3000002	.0099999998	.07	2.4000001	.23999999	6.9000001			.60000002				191		1.25	13.95	34	11	46	18
32682174	12956096	20924402	0	0	80	145	80	97	19	94	7	39	136	24.549999	8.1999998	142	7.1999998	3.2			16.5	22.5	43	8.25	99	2.05	107.5	139	4.3499999	.015	.02	.48500001	.28999999	6.3400002			.75						1.15	12.2	28.15	15	90	25
32687618	18223645	21194009	0	0	95	150.5	109.5	125	14	99	5	49	136	37.299999	12.85	237.5	18.9				19	21.5	17.5	8.8000002	100	1.25	190	136.5	4														1	11.05	74	121	80	690.5
32689077	18836076	28222745	0	0	77	157	79	102	18	93	5	30	135	23.799999	7.8499999	168	4.25				15	24	41	8.6499996	98.5	8.8000002	199	139	4.3000002	.02	.039999999	.69999999	.36000001	3.72			.60000002						1	10.85	27.299999
32691391	10157542	29832939	0	0	107	119	72	83	29	95	2	41	131	33	10.6	229.5	23.299999				17	18.5	30.5	8.1000004	96	1.6	231	131.5	4.5500002	.039999999	.0099999998	.97000003	1.3099999	21.67			1				856		2	21.4	76.550003	11	79	31
32692229	14941305	24542439	0	0	108	81	48	55	29		5	54	114	29.049999	10.15	301.5	7.1500001				13.5	21.5	20.5	8.25	82	1.1	96.5	117	4.0999999	.029999999	.12	.60000002	.57999998	5.23			.5						1.1	11.5	34
32699228	14578820	25109515	0	0	104	129	85	95	25		3	26	137	34.950001	12	125.5	6.6500001				17	30	18.5	8.3999996	94	1.15	117.5	138	3.55														1.35	15.15	71.800003	23	91	31
32708262	19386153	24165662	0	0	103	135	100	105		97	4	28	141	37.849998	12.55	214.5	7.5500002				14.5	29	29	8.75	105	2.7	148.5	143.5	4.8499999	.021	.07	1.337	.28	5.2849998									1.25	14.2	88.650002	19	30	68
32714148	18570152	20563634	0	0	45	115	59	73	16	95	2	25	139	25.25	9.3500004	214	9.6499996				14.5	23	30.5	8.5	106	.89999998	193	139.5	4.1500001	.073200002	.1586	1.1102	.65880001	10.2114									1.7	18.4	28.9
32715471	12110322	21684567	0	0	91	155	55		22	92	3	39	136	36.450001	12.5	178	21.6				12	27.5	29	8.6000004	100.5	1.3	131	136.5	3.55	.082199998	.0548	1.1234	.65759999	25.4272									1.15	13.5	22.85
32716414	18631142	28670628	0	0	83	119	72	84	20		3	31	138	28.549999	9.5500002	229	10.05	3.0999999			12	27	58.5	8.6499996	103.5	1.85	235.5	139	4.1999998														1.1	13	23.6	32	90	85
32724814	18460230	28381062	0	0	94	74	58	62	29	98	5	44	132	33.5	10.4	255	17.4				10	29	27	6.5	96.5	.69999999	46	135	3.95														1.6	18.299999	31.200001	26	69	29
32730571	12103604	22009906	0	0	65	151	94	112	17	100	4	37	138	37.849998	13.2	82.5	9.1999998	3.8499999			15	21	22	8.6999998	104.5	1.25	143	140.5	4.3000002	.039999999	.090000004	.69999999	.51999998	6.9400001			.5						1.2	13.05	30	13	89	20.5
32732358	19850772	27124079	0	0	107	96	55	67	32	96	1	23	140	30.6	9.6000004	382	14.3				13	22	14	8.1999998	105	.60000002	126	140	4.5999999	.02	.0099999998	.63	.41999999	13.04			1.3						1.4	14.7	21.299999	109	193	50
32737262	17591340	20586820	0	0	114	88	55	63	25	90	4	41	137	30.75	10.8	212	9.3999996	3.5999999			16.5	22	33	8.6999998	105	1.75	121.5	138	4.5999999	.0196	.0294	1.127	.588	8.0360003									1.15	12.25	87	19	53	50
32752336	16249120	27844707	0	0	87	146	114	90		97	3	28	136	39.450001	13.3	290.5	12.6				19	26.5	41.5	8.6499996	96	4.1999998	160	137.5	3.8	.054499999	.1635	3.3245001	.44690001	6.9106002									1.1	13.1	59.549999
32758576	13278854	23504833	0	0	99	93	59	68	24	99	6	46	133	29.049999	9.3999996	145	7.5				15	20	59	7.8000002	102	1.75	197	133	4.25	0	0	.52200001	.17399999	7.8299999	0	2		0					3.25	32.150002	35.200001
32763031	10145374	25697418	0	0	81	158	76	107	14		1	46	128	25.9	8.3999996	225	21.799999				16	24	47	8.8999996	93	1.5	229	128	5.1999998														1.1	11.5	51.75
32764882	16145193	23971145	0	0	92	87	49	58	28	99	4	32	132	27.4	9.5	105	19.9	3.3			12	23	18.5	7.3000002	104.5	1.1	138.5	135	4.0999999														1.2	14.2	32.900002	26	83	26	12
32795946	18437792	26323032	0	0	63	110	73	81			1	25	143	33.299999	10.8	179	4.5999999				10	27	12	9	110	.60000002	89	143	4														.89999998	9.8500004	28.1
32801469	19631540	28372495	0	0	68	139	52	98	16	99	2	20	134	25.6	8.3000002	181	10.3				12.5	25	13	8.3999996	103.5	1.05	101.5	136.5	4.9000001	.1	.31	1.65	.72000003	7.4200001	1	0		1			438		1.45	15.35	48.099998
32806758	14346384	26153581	0	0	74	137	52	75	19	95	1	26	125	37.950001	12.55	213	7.0500002				11.5	26.5	10	8.0500002	91.5	.75	193	127.5	3.2														1	10.55	28.75
32819996	17157095	23559989	0	0	70	116	70	81	18	94	4	35	140	34.299999	11.7	141.5	15.9	3.5999999			14.5	23.5	43	8.6999998	104.5	1.7	178	141.5	4.3000002	.039999999	.0099999998	1.1799999	1.8099999	16.540001			1.1						2.3499999	25.299999	82.449997	254	96	491.5
32820846	18092578	27381293	0	0	74	118	57	71	24	93	2	36	111	39.200001	13.3	316	14.2				16.5	22	11.5	8.1999998	78.5	.64999998	133	114	3.4000001
32824737	15333075	29236732	0	0	69	88	42	54	23	93	6	46	132	26.35	8.1999998	318	27.700001	3.3			20.5	16.5	21	10.3	101.5	1.8	201.5	133.5	3.75	.061799999	.0309	4.4496002	.77249998	25.585199									1.45	15.5	76.25
32826971	12200727	24127850	0	0	82	102	78	82	18		0	20	138	42.5	13.95	174	9.3999996	3.8			10	27.5	13	8.5500002	105	.94999999	136	138.5	4.1999998	0	.32800001	2.6240001	.41	4.8379998	0	0		0					.89999998	9.6000004	28.1	11	50	15
32836814	13615928	28065990	0	0	72	152	76	95	20	95	6	37	139	25.65	8.3000002	307	5.9499998				18	16.5	57.5	7.8499999	109.5	5.5	238	139.5	4.5500002	.0106	.0265	.55119997	.1007	4.6163001									1.2	12.6	31.75
32837802	18806770	29597657	0	0	73	139	64	84	18		3	41	142	32	9.8999996	197	7.3000002				10	30.5	10	8.3500004	101.5	1.05	109.5	142	3.75														4.0999999	44.900002	33.200001
32837846	16281227	23867882	0	0	81	95	50	61	16		4	44	136	34.150002	11	262	8.8500004				15.5	30.5	45.5	8.8000002	96	1.7	141	138	4.3000002	.034000002	.085000001	.39950001	.63749999	7.3439999									1.15	13.55	24.200001
32838998	13108310	21359329	0	0	68	146	73	96	15	99	3	32	135	26.799999	8.8999996	190	7.1999998	3.7	2.4000001	6.0999999	19	20	14	8.3000002	100	1	117	135	4.0999999														3	32.5	36.099998	18	118	28
32856647	10569045	25885236	0	0	57	100	59	71	8	100	2	29	133	39.799999	12.3	247	12.3				10	23.5	14	8	103	1.4	179	136	4.3000002	.039999999	.25	3.96	1.89	6.0900002			.2						1.2	12.5	33.200001
32877478	15114658	28892570	0	0	136	143	104	113	28	99	5	32	138	29.6	9.6000004	115.5	13.45	4			26	23	103	8.8500004	95	3.7	149.5	139.5	5.6999998	.024700001	.03145	.9314	.76125002	11.70465							204		9.6499996	80.300003	41.950001	242	168	175
32886062	15785721	21463163	0	0	68	102	57	75	13	100	4	31	135	26.4	8.3500004	182.5	14				13.5	21	21	8.8000002	103	1.25	121	137.5	5	0	.25999999	4.9400001	.77999997	6.8899999	0	0		1			251		1.15	12.5	30.25
32886586	11389801	28171818	0	0	94	123	79	92	26.5	97	5	37	140	37.849998	12.6	272.5	25.700001	3.05			15.5	20.5	15.5	8.5500002	105.5	1	267	141	4.5	.07	.025	2.175	1.5	21.235001			2.9000001						1.2	13.05	92.400002	239.5	125	685
32922088	17897160	21407884	0	0	80	87	74	80	23	99	9	40	136	34.950001	11.3	148	31.6	3.1500001			18	18	53	8.5	101.5	2.3499999	179.5	137.5	4.25	.059999999	0	.52999997	1.4400001	30.17			1.3						1.4	14.7	42.549999	55	124.5	102
32924683	17798679	26053716	0	0	105	135	84	94	22	98	2	33	137	31.9	9.6499996	535	15.8	3.0999999			13	27	21.5	8.5500002	98.5	.44999999	117	138.5	4.25	.090000004	.28	2.01	1.73	12.22			.69999999						1.1	12.3	34	21	106	36
32941209	19683695	25551421	0	0	85	143	71	88	25	94	3	28	134	33.349998	10	213.5	6.75	2.4000001			20.5	13.5	71	9.3999996	105	3.3499999	191.5	134	4.8000002	.02135	.085299999	.23455	.25760001	6.1511998									1.8	19.5	67.199997	28	1194.5	43.5
32942858	14798663	27815009	0	0	102	112	76	87	29	100	8	56	135	48.900002	16.049999	190	15.6	2.55			17.5	21.5	38	8.1499996	101	1.7	267.5	138.5	5	.055	.0049999999	1.735	.72000003	12.63			1.45		.1		607		2.6500001	28.35	48.299999	2866.5	165	9785
32998317	12433158	28941568	0	0	68	145	69	82	22	93	2	31	141	36.099998	11.9	216	6				17	26	18	9.8000002	102	1.2	168	141	3.9000001														1.3	14.4	28.1
33010655	18729731	22399184	0	0							3	37	140	24.75	8.1000004	147.5	14.5	3.5999999			16.5	20.5	76.5	9	111.5	1.45	285.5	144.5	3.9000001	.055	.0049999999	.935	1.0700001	13.785			.94999999				221		2.2	24.1	30.75	10.5	39	16.5
33016658	13756506	25842060	0	0	67	123	40	61	11	98	2	35	142	29.85	9.5	210.5	8.6499996				11.5	28.5	29.5	9.8000002	107	1.15	162.5	142.5	4.4000001	.0264	.4664	.95039999	.308	7.0488									1.8	19.85	30.549999	7	151	11
33017080	11445908	22809542	0	0	93	125	70	91		99	4	25	129	29.85	10.1	71.5	5.5500002				12.5	23.5	19.5	7.4000001	97.5	.80000001	136.5	130	3.8499999	0	0	.72000003	.44999999	3.3299999	0	0		0			482.5		1.55	16.75	29.700001	38	103.5	48
33027140	19906067	21397525	0	0	55	135	53	70	14	99	6	49	140	24.85	8.5	127.5	4.9000001				15	25	57	9.1999998	106.5	2.8	195.5	141.5	4.5	.044	.3355	.88	.352	3.8940001									1	11.3	29.799999	21	83	44	53
33030114	12420873	21393839	0	0	142	151	102	116	48	97	5	20	137	34.349998	11.35	165.5	12.85	4.4000001			20.5	18	18	9.6999998	101	1.25	104	139	5	.050000001	0	.82999998	.82999998	12.45			1.2		.40000001				1.1	12.2	36.400002	81.5	65.5	241.5
33034149	18662708	24296425	0	0	110	73	37	46	20		8	33	136	29.75	9.6000004	115.5	12.5				16.5	29	43	10.5	96.5	6.1999998	76.5	137	4.5999999														1.7	17.9	28.299999	17.5	130.5	287
33035485	13188963	22987933	0	0							5	49	135	33.599998	10.7	125	6.9000001	3.3			17	24	25	8.3999996	98	1.2	129	135	3.9000001														1.3	14.3	28.5	32	95	28
33056000	15446796	20419407	0	0	64	134	63	81	15		4	41	137	36.25	11.6	232	7.0999999				20.5	18	49.5	8.6999998	105.5	3	126	140	4.1999998	0	0	.39199999	.68599999	8.6239996	0	0		1					2.8	28.700001	40	19	90	37
33064757	14197921	28352562	0	0	75	132	58	71	17	94	3	32	133	39.049999	12.95	146.5	14.5				12.5	26	13.5	8.5500002	101	1.25	125	135	3.8	.028999999	.1015	1.2325	1.0875	12.0495									1.1	12.75	24.9
33067237	17866961	24602376	0	0	87	134	116	119	20	99	5	21	127	27.15	8.75	218	5.8000002	3.8			16	23.5	39.5	8.1499996	94	9.1499996	89.5	128.5	4.9000001	.0104	.088399999	.83719999	.0832	4.1756001									1.15	12.2	39	10	85	15
33072232	19687015	29711963	0	0	102	116	67	82	23	93	6	18	132	32.900002	10.75	335.5	23.4	2.3			12.5	21.5	11.5	8.1499996	100.5	.89999998	121.5	135	4.6500001	.050000001	0	1.99	.81999999	21.549999			1.2						2.05	22.15	27.5	8	65	24
33086509	18259436	28028649	0	0	149	140	100	110	28		5	40	137	37.200001	11.75	218.5	8.1999998	3.5			13.5	24.5	30	8.6499996	101	1.1	197	139	4	.02	0	1.65	.22	7.3400002			.30000001				306		1.5	16.200001	23.549999	1296.5	77	1537
33095708	13810570	28001718	0	0	66	112	59	71	22		0	8	136	39.5	13	374	10.1				11	25	12	9.8000002	104	.60000002	102	136	4	.020199999	.050500002	1.414	.64639997	7.9587998
33107487	15791443	29151757	0	0	68	105	70	78	15	100	6	49	142	33.099998	10.1	154	10.1	2.4000001			16	26	61	7.4000001	105	3.7	74	142	4.8499999	.0101	.020199999	1.2726001	.35350001	8.4537001									8.3999996	68.849998	40.75	563	91	1328
33111477	16765466	22386941	0	0	78	116	64	79	21	97	8	49	136	45.700001	15.4	176.5	6.6500001	4.1999998			15	28.5	16	9.8000002	95.5	.89999998	111.5	139	3.25	.0099999998	.02	1.73	.86000001	4.0500002			.60000002						1.2	13.15	25.549999	10	79	22
33120597	19582611	25100452	0	0	98	145	62	106	25	97	3	31	137	31	10.55	135.5	7.3499999	3.6500001			18	19.5	13	8.3999996	102.5	.64999998	273	138	3.75	.0049999999	.02	1.8049999	.50999999	5.415			.69999999		.2		147		1.35	14.65	54.799999	19	85	78
33137454	19982989	27049214	0	0	81	118	91	100	18		4	45	139	31.049999	8.9499998	240.5	8.3500004	3.7			15.5	26.5	45	9.3500004	101	2.2	123	142	4.1999998	.02	.07	.68000001	.63999999	6.7399998			.2						1.3	14.1	34.200001	18	173	19
33140289	13976907	25735538	0	0	123	112	81	90	30		7	52	134	27	8.6000004	113	12.7				20.5	19.5	82	7.9499998	96.5	3.7	109.5	136	4.25	.090000004	.27000001	.77999997	.76999998	10.46			2.4000001		1.2				3.9000001	41.799999
33155469	17087909	24856110	0	0	81	112	72	87	15	98	4	28	136	30.049999	9.8000002	170	23.5				13.5	21	18.5	8.1000004	106.5	.75	120	136	4.1999998	.090000004	.41	2.6900001	1.99	25.190001			1.6				223		1.15	12.35	30.049999	42		51.5
33163929	15101217	20182402	0	0	123	182	97	121	24		5	27	138	35.400002	11.95	85.5	8.5				13.5	26	15.5	9.1499996	103	1.1	157	138.5	3.5999999												365		1.1	13.15	23.299999
33169895	12775544	29477666	0	0	113	130	92	99	25	96	1	30	139	44.150002	14.85	231	9.8500004	4			17	22.5	25	10.1	105	1.1	107.5	142	3.8499999														1.7	18.5	29.700001	98	137	61
33170074	15812823	22763800	0	0	74	170	55	86	20		3	49	135	21.15	6.6999998	404.5	19				23	14	102	8.1999998	103.5	2.05	173	136.5	4.5	.07	.0099999998	1.47	1.49	18.719999			1.4		.1				2.45	27	47.799999
33202226	19303239	26779317	0	0	86	105	72	79			4	43	138	35.150002	10.8	250	10.3	2.25			13	28.5	23	7.0500002	102.5	.85000002	114	139	3.9000001	0	0	.3105	.68150002	6.0380001	.5	31		1					1.7	18.4	31.200001	47.5	110.5	22
33203073	12602610	27824372	0	0	80	120	52	66	15	97	4	20	134	21.65	6.6500001	422.5	5.25	2.3			9.5	25	10	7.6999998	104	.5	92	134.5	4.1500001	0	.1	.64999998	.55000001	3.6500001	1	0		0			332		1.3	14.5	34.099998
33217807	12562784	22499849	0	0	81	150	62	82	20	98	2	41	130	28.15	9.5500002	311	14.35	1.4			11	19.5	42.5	6.8000002	104	1.55	95	130.5	3.95	.062399998	.078000002	1.0608	.2184	14.1804							486		1.85	20.299999	32	4	81.5	21
33231255	14462849	26492657	0	0	80	81	35	46	18	98	9	40	134	40.450001	14.05	308	19.35	4.3000002			17.5	21.5	71	8.5500002	95.5	3.05	124	136.5	4.8000002	.015	.0049999999	3.7049999	1.825	17.344999	0	1	.60000002	0					1.1	12.1	27	13.5	51.5	20.5
33236367	12898594	21772379	0	0	81	121	85	92			2	20	135	32.5	11.4	131.5	11.25				8	24.5	14		107	.85000002	81	135	4.9499998												216		1.45	16.25	39.549999
33251469	18707897	24522871	0	0	82	145	66	85	18	100	4	30	135	32.650002	10.85	241.5	13.55	3.25			19	15	17.5	8.3000002	104	1	285	139.5	4.1999998	.059999999	.0099999998	.99000001	.74000001	9.2700005			.40000001						1.15	12.55	29.15	20	67.5	26
33254724	16808621	27234817	0	0	73	93	46	54	20	97	3	50	131	35.099998	10.95	957.5	31.25				20.5	22.5	28.5	8.9499998	95	3.0999999	186.5	131.5	5.3000002	.033750001	.01125	1.09875	.77249998	23.387501	0	0		1			552		3.1500001	31.75	49.25	19	141.5	27.5
33259127	11054831	23318896	0	0	96	126	62	78	18	92	1	29	137	40.650002	13.75	202	12.15				15	24.5	18	8	104	.94999999	191.5	138.5	4.9499998														1	11.3	60.299999
33259483	15367414	25202741	0	0	72	138	66	85	18	98	2	39	136	30.049999	10.15	268.5	13.95	3			15	21.5	48	7.5	107.5	3.0999999	163	138	4.8000002	.0568	.085199997	1.6472	.38339999	12.0274									1.1	12.15	56.450001	64	105.5	59.5
33272396	12847817	20197472	0	0	94	137	88	99	25	96	6	27	138	29.5	9.1499996	96.5	3.5999999				13	20	51	8.5	113.5	2.1500001	84.5	141	3														1.2	13	35.700001	17	132	19
33273186	18540569	26501279	0	0	74	118	56	87	22		4	31	131	36.650002	12.4	181.5	12.65				16.5	23	19.5	8.4499998	98.5	.85000002	129	133	3.8499999	.039999999	.050000001	2.1700001	.82999998	9.1099997			.30000001						1.4	15.55	43.700001	41.5	83	66
33273654	15983956	22845200	0	0	60	94	44	61	29	99	2	37	137	37.549999	11.75	220	11.9				14	24	16	7.5999999	105	.64999998	112	138	4.1500001														1.05	11.6	36.099998	40	73	67
33317756	11129668	24856164	0	0	99	120	69	70	24	93	3	33	137	32.700001	10.6	162	3.5				19	20	31	9.1000004	103	1.1	228	137	4.6999998														1	11	26.6
33323669	11719852	29694624	0	0	79	127	66	82	20	94	2	42	136	30.299999	9.5	426	26.799999				16.5	21.5	21	8.9499998	98.5	.80000001	93	136.5	4.1999998
33325895	18520744	22371311	0	0	91	124	82	92	25	95	3	18	139	26.1	8.8000002	478	9.1999998				13	30.5	4.5	8.5	103	.89999998	103.5	141	4
33328327	17763725	29236051	0	0	67	153	75	95	20		2	32	141	26.9	8.6000004	133	6.6500001				13	20.5	14	8.6499996	115	.80000001	136	144	3.5
33355048	10833257	29271856	0	0	99	95	70	74	25	96	3	31	135	40.400002	14	140	13.25				11.5	29.5	22.5	8.3000002	99	1.15	123.5	136.5	3.55	.0118	.047200002	2.1240001	.37760001	9.2393999									1.9	20.299999	29.65
33364423	17047039	28789790	0	0	92	110	75	80	21	99	2	26	140	27.5	8.3999996	122	12.7				11.5	22.5	14	8.3999996	112	.60000002	130	141	4.3000002	.016799999	.041999999	1.05	.37799999	6.9131999							153		1.5	16.35	29.799999
33368782	13612783	20687275	0	0	61	133	54	80	14	98	5	36	136	28.35	7.8000002	201	14.35				12.5	21.5	27.5	8.3000002	103	1.25	171	137.5	3.75	.039999999	.029999999	.56	.75	9.4700003			.5						1.75	19.450001	37.299999	15		33
33373605	10758368	22655936	0	0	103	136	70	88	20	100	1	16	116	44.150002	14.9	282.5	13.7	4.1999998			16	22.5	24	9	87	1.15	593	126	5.5	.02	0	.99000001	.75	9.5900002			.69999999						.89999998	10.2	27.5	21	140	28
33378147	17522005	22978859	0	0	137	84	51	63	19	93	3	36	137	32.599998	10.1	144	5				14	25	26	8.8999996	98	1.4	108	137	4.3000002	.029999999	.18000001	1.11	.67000002	2.95			.2						1.2	13.2	105.3		90	25
33389304	18125451	26057550	0	0	73	101	48	61	16	97	2	29	130	26.65	9.6999998	268	12.3	3.3			11	27	23.5	8.5	100	1.1	187.5	131.5	5.0500002																	27	109	33	15
33396802	12171157	20862342	0	0	114	132	87	98	25	94	4	33	135	40.25	13.1	388	6.5999999	3.7	2.5999999	6.3000002	19.5	17	9	9.3000002	104	1.45	110	136	4.4000001	.059999999	.38	.69999999	.5	3.8699999			.5						1.2	12.65	36.75		92	12
33455070	19509569	24579851	0	0	60	130	101	114	35		8	41	140	42.599998	14.5	123	13.1				14	28	27	8.8000002	103	1.25	136	141	3.6500001														1.3	14.4	31.700001
33459856	14798598	23185558	0	0	85	128	58	72	17	98	5	31	141	27.9	8.6499996	223	7.75	3.9000001			18.5	24	94	7.5	104	8.6499996	161	141.5	4.9499998														1	11.1	28.299999	13	117.5	8
33463514	12724442	27774356	0	0							0	40	136	26.200001	8.1999998	181	23.200001	2.4000001			12	25	5	7.5	102	.5	108	136	3.4000001														1.3	14.2	69.550003
33463766	18985055	22731390	0	0	104	148	113	122	25	99	6	41	135	30.25	9.4499998	139	8.8500004	2.5999999			15	15.5	65	7.5999999	111.5	7.3000002	101	137.5	4.25	0	0	.704	.528	7.5679998	0	0		0					2.5	26.85	44
33465021	19609140	22964495	0	0	61	172	92	112	15	95	0	20	142	39.099998	13.6	211	12.9	3.9000001			14.5	27	15.5	8.8999996	100.5	.94999999	142	142	3.25																	12	68	11
33483751	17792917	20085087	0	0	65	148	61	82	11	98	2	35	136	34.200001	11.9	197.5	8.3000002	3.5999999			14.5	27.5	21	7.9000001	98	1.05	145.5	136.5	3.3499999														1.2	13.5	22.5	21	79	40
33488802	14391494	25563870	0	0	134	114	62	74	29	99	8	52	137	33.650002	10.8	82	5.6999998	2.9000001			13.5	30.5	29.5	7.4000001	94	4.3499999	89	138	3.8499999														1.35	14.85	33.150002	10.5	109	20
33526475	16098031	26172470	0	0	76	113	49	64	19	96	3	28	137	36	11.5	260	9.8999996				14	29	61	8.8000002	100	2.3	165	139	3.95
33547236	12663921	22376273	0	0	122	143.5	100.5	117.5	19	92	2	25	135	37.25	12.45	261.5	8.3000002	3.7			12.5	29.5	24.5	8.8999996	99.5	1.05	149.5	138	3.4000001	.0231	.077	1.7632999	.87779999	4.9510999									1.45	15.55	117	36	254	34
33556541	17206593	25857144	0	0	62	78	45	52	15	99	7	43	139	30.200001	9.3500004	239	12.3				18	25	15	7.9000001	98.5	3.25	150.5	142	4.1999998	.105	.28999999	1.33	.58499998	7.3150001			1.05				502		1.1	12	49.349998
33562127	19757554	20537995	0	0	77	137	74	91	20	100	1	31	138	36.150002	11.95	278.5	8.1499996				11	29.5	24.5	9	102.5	.94999999	128.5	139	3.9000001	.041999999	.1176	1.2012	.1848	6.8460002									1	10.9	31.549999
33564287	19119144	28226348	0	0	111	118	65	77	25	100	4	40	132	35	10.8	246	7.5999999				15	24	22	9.5	96.5	3.95	161.5	135	4.0500002														1.2	13	30.200001	23.5	126.5	37
33565735	10755736	26138855	0	0	95	141	81	96	19	93	3	28	131	22.549999	6.8000002	239.5	10.65	2.3499999			14.5	22.5	34	8.5	99	1.25	169.5	132.5	4.0500002	.059999999	.07	1.13	1.3099999	7.8099999			.5						1.45	15.9	30.450001	8	327	24
33570830	17196174	22312664	0	0	134	138	67	91	20	97	2	30	135	32.849998	10.85	167.5	17.15	2.7			16	19.5	12	7.75	104	.64999998	182	136	3.7	0	0	.5	.5	15.6	0	2		0					1.5	16.35	29.799999	21.5	117.5	32.5
33576897	14724886	21818132	0	0	77	102	44	61	26	89	8	25	134	28.200001	8.6999998	113	6.4000001				11.5	22.5	20	9.1999998	101.5	2.95	116.5	135.5	4.3499999														3.5999999	38.900002	33.200001	13	74	31	54
33579488	18765416	22046597	0	0	95	74	57	64	25	98	12	46	142	46.700001	14.95	172.5	22.15	2.8			24	16	52.5	7.75	106	3.3	153.5	142.5	4.6999998	.04425	.02145	1.2186	.97874999	19.176901							205		3.25	36.099998	88.949997	2455.5	54.5	4270	46.5
33586851	14494681	23916026	0	0	51	115	64	73	11	94	5	33	128	38.849998	12.15	202	13.75	3.7			16	22	42	8.8500004	99.5	2	339.5	132	4.1999998	.0174	.0174	.41760001	.62639999	16.321199												13	101	19
33587278	10592564	27559995	0	0	100	204	123	144	18	100	4	17	131	33.25	11.05	171	12.75	3.9000001		7	18.5	26	50.5	8.8999996	90	6	135.5	132.5	3.2	.0264	.0528	.87120003	.40920001	11.8404									1.05	11.1	27.700001	23.5	94	29.5
33592773	14385035	20480421	0	0	84	102	38	53	23	99	7	48	144	25.85	7.9000001	318	15.5				13	19.5	38	8.5	115.5	1.95	133.5	144	4														1.5	16.5	71.050003	25	193	119
33596143	12218519	21628838	0	0	90	135	79	96	20	97	0	16	140	43.599998	14.05	308	23.35	4			15	24	19.5	10.65	101.5	.80000001	164.5	141.5	4.3000002	.050000001	.0099999998	.95999998	.94	23.860001			1.9						1.25	13.1	32.5	48	187	32
33599215	13992480	29272222	0	0	110	155	87	103	20	96	4	33	135	37.900002	12.5	176	13.1	3.4000001			18	22.5	14	8.6000004	100	.5	219.5	136.5	3.9000001	0	0	.86000001	.19	8.54	0	27		0					1.4	15.45	97.199997	17	72	23
33601413	14220470	27285325	0	0	94	119	52	79	12	100	2	33	135	35.099998	12.3	388.5	15.9				13	26	22	7.8000002	100	.94999999	196	135	4.3499999														1.1	12.5	51.299999
33611415	17486231	22886167	0	0	109	95	52	66	33	96	6	41	132	27.15	8.6499996	275.5	21				18.5	18	38.5	8.8000002	101.5	1.45	277.5	134.5	4.25														1.4	15.65	47.700001	50	78	29
33613271	12585545	26868421	0	0	64	126	41	63	16	99	3	26	134	27.450001	9.5	83.5	9.5500002				13.5	22	17	8.1499996	107	1.55	167	137.5	4.0500002												340		1.3	13.85	29	33	63	49
33617411	11908889	23448615	0	0	84	160	82	100	27	92	2	31	138	30.6	10.1	173.5	9.1499996				12	23.5	17	8.8000002	110.5	1.25	115	140.5	5.5	.033849999	.1891	1.9895999	.4851	4.2556							199.5		1.1	12.1	29.700001
33618173	11208106	21886114	0	0	82	101	58	69	22	100	2	23	140	26.700001	8.6999998	226	6.1999998				14	19	7	7.6999998	111	.40000001	83	140	3.5999999														3.5	33.549999	37.299999
33620998	17400716	24367574	0	0	76	153	30	63			5	49	129	30	9.6999998	283.5	12.9				14.5	28.5	70.5	7.9000001	93	3.45	200.5	131	4.6999998														1	11.6	44.700001
33626086	18997065	22466727	0	0	88	97	61	73	22	95	9	41	136	35.150002	11.15	191.5	11.3	3.2			14	25	19	8.3999996	101	1	191	139	4.5500002	.029999999	.029999999	1.53	1	6.1999998			.30000001						1.2	12.8	45.849998	11	62	18
33646936	12612379	21599202	0	0	105	93	35	52	18		2	37	137	33.599998	11.65	211	9.1499996				14	28	21	8.1999998	99.5	.69999999	134	137.5	4.1500001	.021749999	.0309	.65834999	.36524999	8.0737495									1.7	18.299999	25.1	36.5	66	57
33672668	16957506	24563111	0	0	77	108	40	64	15	99	3	35	138	27.85	8.6000004	142.5	7.4499998				12.5	21	49	8.1499996	107	1.15	208.5	140	4.6999998														1.15	12.6	88.099998
33677620	18733090	26708557	0	0	81	86	61	66	16	96	1	25	141	40.700001	13.2	290	6.9000001				11	26	18	9.1000004	108	.69999999	106	141	3.9000001														1.2	12.5	32.099998	19	62	20
33692245	10549546	20456116	0	0	88	151	66	95	15	97	1	35	135	40.599998	11.85	260.5	9.1000004				11.5	38.5	45.5	8.8500004	90	1.15	144.5	136.5	4.0500002	.0099999998	.16	1.85	.85000002	6.77			.30000001						1.5	16.1	42.549999	21	101	21
33739365	18545313	23948611	0	0	99	75	56	64	16	99	3	35	126	42.549999	14.3	172	6.75				11.5	24.5	26	8.6499996	98	1.3	490.5	134	4.5500002
33747740	16528873	23267387	0	0	75	82	54	63			8	31	131	30.1	10.1	224	11				19	22	73	8.6000004	90	6.4000001	128	131	4.4000001	.0099999998	0	.40000001	.50999999	10.04			.40000001						2.5999999	28.799999	35.200001
33776779	18655705	29586637	0	0	102	136	64	83	23		4	35	131	34.049999	10.8	205.5	17.799999	2.9000001			23.5	20	82.5	8.6999998	95	2.0999999	93	133	5.4499998	.029999999	0	.88	1.26	17.83			.69999999									19	291	75
33792450	17078544	23421045	0	0	69	131	49	64	18	98	7	41	149	27.6	8.5	95	4.0999999				13	31.5	70.5	9.1000004	110	2.3499999	106.5	150.5	4.1500001	.0164	.024599999	.48789999	.25420001	3.3210001									2.7	27.700001	35.700001
33796146	12486272	29067148	0	0							0	18	140	24	7.25	237.5	12.25				14.5	26	9	8.5	100	.60000002	113.5	140.5	3.7	.015	.0099999998	.62	.26499999	11.23			.80000001						1.7	18.299999	44.650002	9	99	23
33813583	18233845	28002266	0	0	122	128	109	115	24	93	1	30	130	45.25	14.9	180	10.35				19.5	19.5	14.5	9.1999998	94	.69999999	156.5	133	4.4000001	.039999999	.02	2.98	.58999997	9.5900002			.40000001						1	11	29.6
33813823	17365629	21660266	0	0	124	163	112	125		96	2	22	142	39	13.4	239	7				14	26	12	7.9000001	106	.60000002	98	142	3.7														1.1	12.6	25.299999	105	123	144
33815155	16095232	28651769	0	0	89	135	85	97	17	98	1	18	137	29.1	9.8999996	450	9.8000002				13	26	5	8.6000004	101	.40000001	208	137	3.3
33825335	17671189	21083784	0	0							6	53	136	27.9	9.0500002	60.5	72.75	3.6500001			13.5	24	25	9.0500002	100	1.45	136.5	138	4.25	0	.47	19.014999	4.5549998	28.424999	1	1.5		1.5	.94999999		188.5		1.4	15.45	25.6	82	184.5	162
33828178	12637819	22930903	0	0	76	98	52	65	10	93	2	30	131	46.200001	15.8	191	10.05	4.3000002			16.5	20.5	40	9	95.5	1.1	200	132	5.5	.0099999998	.0099999998	1.51	.5	7.21			1.2						1	10.85	26.9	33	61	14.5
33835534	12945136	21168227	0	0	87	129	68	81	22	94	0	24	142	47	16.049999	190	4				16.5	25	14.5	9.8999996	104.5	.60000002	123.5	142	4.0999999	.041000001	.41	1.353	.69700003	1.599	0	0		0
33840497	11144164	29697309	0	0	101	111	73	82	28		4	23	138	50.5	14.9	235	12.4				13	34	20	8.8000002	95	.60000002	88	138	4.4000001														1.2	12.9	29.200001
33882594	13109589	27155289	0	0	87	119	78	86	16	89	2	27	138	29.75	9.5500002	372	18.15	2.5999999			14.5	24	38	8.3500004	103.5	1.1	200.5	138	3.8499999	.0188	.13160001	.52640003	.4136	17.7096									1.1	12.75	30.950001
33886682	17002650	25394234	0	0	76	126	70	87		96	2	53	145	32.400002	10.4	248	10.2	3.5			15	31	20		103		86	145	3.9000001	.039999999	.16	.91000003	1	8.0500002			.40000001						1.1	11.5	25.299999	10	72	21
33907743	11278050	28676049	0	0	69	171	61	98	14	100	0	26	134	24.700001	8	189	9.5				13.5	24.5	21	8.5	101	.94999999	134	135	3.95														1.3	13.9	37.150002	21	73	28
33911324	15110303	29871673	0	0	101	79	49	56			4	30	139	37.799999	11.6	117	9.6999998				18	27	22	8.5	98	3.0999999	97	139	4.1999998
33930243	15723516	21480465	0	0	95	139	71	89	20	95	3	38	137	38.599998	13.65	270	14.15				19	23.5	31.5	9.8500004	102.5	1.95	286.5	139.5	5.4499998	.065499999	.131	1.4541	.57639998	10.873									1	11.1	74.349998
33934725	17989167	22150515	0	0	107	110	66	77	17		5	41	134	36.200001	12.25	279.5	19.1	2.5			13	23	24.5	7.8000002	104.5	1.4	193.5	136	4.25														1.65	18.1	34.650002	72	179.5	65
33953492	11988070	29561510	0	0	123	143	86	92	34	94	3	43	142	28.700001	8.6499996	244.5	13.5				16	22	16.5	8	108	.80000001	136.5	145	3.9000001												406		1.2	13.5	77.699997	10	90	15
33962901	18347490	29174997	0	0	86	93	58	65	8		4	19	135	26.15	7.9000001	519.5	12.8				10.5	26	11	8.1000004	103	.64999998	106.5	135.5	4.25
33973082	14666832	20664607	0	0	105	124	100	108	22	100	3	24	140	32.049999	10.6	171	3.5999999			7.9000001	11.5	24.5	9	8.4499998	106.5	.64999998	113.5	142.5	3.75	.0099999998	.02	1.16	.49000001	2.22			1			2492			1.5	16.1	37.299999
33980784	14187451	25667590	0	0	76	163	56		15	100	3	21	133	25.15	8.6999998	262.5	13.3				15.5	28	40.5	7.3499999	93	9.5500002	122.5	134.5	3.75	.0244	.1464	.42699999	.30500001	11.3094									.94999999	10.15	54.799999
33983495	18713656	20658473	0	0	68	132	71	78	21	97	2	24	136	35.75	12.15	273.5	18.450001				17	21	16	8.3999996	105	1	123.5	138	4.5	.018449999	.12165	2.82355	.69475001	14.78295									1	11.2	27.700001
33986250	18845894	22920715	0	0	121	181	106	137		86	5	54	140	35.450001	11.05	261.5	23.65				18	25.5	37.5	8.8500004	100.5	1.1	139.5	141	3.25														1.3	13.8	30.5
34011133	17558213	28074200	0	0	89	118	85	95	24	99	1	34	135	55.5	17.85	276.5	13.15	3.4000001			13.5	24	18.5	9.1999998	102	.80000001	152	139.5	6.5500002	.029999999	.0099999998	1.505	.75999999	10.74			.5						1.1	11.8	27.5	86.5	223.5	66
34032345	10024331	22643604	0	0	70	100	64	72	18	100	3	28	137	29.75	9.6999998	143	9.8000002				12	29	19.5	8.8500004	100.5	1.3	214.5	139	3.8499999														1.45	16.35	35.950001
34052804	11634090	27250714	0	0	69	113	61	76	16	87	3	25	140	43.200001	13.5	266	9.8999996				13	23	26	8.6999998	104	1.4	139	140	4.9000001	.0099999998	0	.95999998	.12	8.7799997			.40000001
34073624	18803681	21723082	0	0	107	140	121	125	23	95	1	18	139	43.75	14.15	262.5	10.8			5.5999999	15.5	28	18	9.1499996	101	.85000002	156	140.5	4.0500002														1.3	14.1	32.200001	22	61	23
34075183	13877335	29777297	0	0	71	72	44	49	17	97	5	40	135	31.75	10.6	265	7.9499998	4.1999998			13	23.5	35	8.8999996	106	1.75	79.5	138.5	4.0500002	.038800001	.27160001	1.6005	.30070001	7.4884									3.1500001	31.299999	32	95	75	35
34083617	19693912	28310427	0	0	79	121	57	74	18	93	1	42	141	31.200001	10.3	322	17.6				13	29	17	10.1	104	.94999999	121	141.5	4.3499999	.030400001	.1216	.77520001	.6688	13.5888									1	11.1	33.5
34084879	18618162	24201647	0	0	84	161	80	93	18	98	4	28	139	34.700001	10.4	136.5	6.3000002				15.5	29.5	35	9.1000004	99.5	4.8000002	78.5	140	4.3000002	.0162	.1296	.26460001	.032400001	4.9572001									1.1	12	31.200001
34085198	10691738	29592882	0	0	86	112	62	74	19	95	2	23	135	30.4	10.1	203	9.1000004				12.5	29	23	8.6000004	98	1.1	135.5	135.5	4.0500002														1.8	19.299999	38.400002
34110555	14192748	27401497	0	0	109	128	86	95	26	99	3	42	136	28.9	8.3999996	562	9.8000002	3.3			23.5	20.5	22	12	97	1.35	238	136.5	4.6999998	0	0	1.96	.38999999	7.3499999	0	0		1	1				1.3	14.1	20.299999	15	157	48
34113750	11071803	25796020	0	0	35	123	59	74	19	98	3	17	135	43.049999	14.1	179.5	8.9499998	4.4000001			14	26	15	9.4499998	100.5	.69999999	106.5	137.5	3.8499999	.059999999	.07	1.1799999	.66000003	8.3100004			.30000001						1.3	13.85	38.599998	167.5	68	103
34137895	15172858	27997295	0	0	63	140	62	83	15	93	3	30	140	28	9.6000004	178	12				16	20	66	8.1000004	109	3.05	68	140.5	4.25														2.3499999	24.450001	45
34145253	18549459	20021612	0	0	81	157	86	101	12		7	27	131	34.549999	10.95	126.5	6.1999998				20	22.5	60.5	8.75	97.5	8.0500002	435	134.5	5.5	.0099999998	.18000001	1.59	.47	3.76			.2
34182504	13990024	25987120	0	0	90	130	88	105.5	30	94	4	31	139	29.549999	9.3999996	187	9.75	3.5			13.5	19	30.5	8.5	107	2.45	120	140	4.1500001	.0099999998	.0099999998	.69	.68000001	8.96			.69999999						1.25	13.7	56.650002	48	107	53.5
34199035	11696880	23479767	0	0	62	119	52	71	14	94	2	45	138	36.349998	12.15	187	15.45				14	20.5	29	8.5	105	1.5	133	139	5.6999998	0	0	2.8099999	1.72	11.08	0	2		0					1.45	15.9	86.400002	38	68.5	101.5
34201442	14429516	21069032	0	0							4	39	139	46.5	14.35	152.5	7.9499998				20	24	30.5	9.3999996	102	1.4	152	140.5	3.8499999	.059999999	.07	1.73	.58999997	5.8200002			.40000001						1.3	14.35	28.1	22	112	34
34206944	10723263	24568459	0	0	96	137	59.5	102	21	96	2	37	141	23.5	7.8000002	115.5	10.25				14.5	21.5	18.5		107	.94999999	117	141	4.3000002	.050000001	.22	1.6	.73000002	11.57			1.3				246		1.15	12.65	22.35
34207236	19516555	29611253	0	0	79	87	66	71			4	38	141	28.549999	9.1999998	314.5	11.4	2.5999999			13	26	32.5	7.4499998	106	2.05	106	141	4	.0372	.52999997	4.0176001	.91759998	6.9191999									1.2	12.6	36.299999
34207318	14165118	24574507	0	0	95	180	70	100	11	90	2	15	137	37	11.9	144	8.6000004				15	26	9		103	.80000001	106	139	3.75														1.2	13	30.6
34224337	19864120	20281605	0	0	103	188	94	115	24	97	1	20	139	26.4	8.3000002	292	8.6499996	2.8			11.5	32.5	20	8.6499996	100	1	249.5	140.5	3.6500001	.035	.094999999	2.9649999	.47	5.27			.25						1.05	11.75	31.6	24.5	101	29
34243240	13894895	21961906	0	0	98	157	82	99	17	96	4	36	140	29.1	8.75	215	6.8499999				12.5	24	49.5	7.1999998	104	2.55	127.5	140.5	4.3499999														1.1	11.7	26.4	122	94	60
34251146	19146637	27529186	0	0	79	126	78	88			3	37	137	38.599998	12.25	201.5	9.3000002	4.0999999			13	23	25.5	7.9000001	106.5	1.2	151	138.5	4.1500001	.0099999998	.039999999	1.35	.28	8.3100004									1	10.65	39.599998	15	91	42
34268856	13234023	20858338	0	0	85	90	43	54	20	96	6	60	140	18	6.25	57	5.0999999				13	25	42.5	8.3500004	108	1.9	161.5	140.5	5.1999998	.0053500002	.0164	1.148	.1152	4.0597							410		1	12.3	22.6
34270322	12209668	21314561	0	0	73	96	60	71		90	2	31	136	36.700001	11.85	161	10.7				12	24	16.5	8.8500004	100	.75	123	137	3.7														1.2	12.7	79.849998	11	571	142
34271657	17754211	26987280	0	0	92	138	66	83	26	91	0	29	142	26.9	8.3999996	759	12.6	1.9			16	24	10	7.4000001	102	.89999998	73	142	4.0999999	.029999999	.029999999	1.04	.73000002	10.71			.69999999						1.3	14.4	31.9	20	236	86
34281595	19667420	23708994	0	0	71	96	50	65	21	99	9	49	141	32.400002	9.8000002	243	12.2				18	29	40	10.4	94	4.8000002	84	141	5														2.8	30.200001	36.700001
34285249	19872265	22769824	0	0	141	115	82	89	22	95	2	36	134	44.650002	15.5	164	18.25				15.5	25	24	8.5	95.5	1.25	290.5	136	4.0999999												855		1.35	14.7	29.799999
34290467	12753907	27484831	0	0	74	101	59	67	24	87	4	53	125	34.349998	11.5	287	9.8500004	3			15	14.5	32	7.25	101	1.05	141.5	128.5	3.6500001
34300128	11281155	20089585	0	0	79	111	64	75	17	97	1	30	135	30.15	9.75	224	7				8.5	36.5	34	9.3500004	96.5	1.25	179.5	137.5	4.3499999	.034200002	.25080001	1.4193	.36480001	3.6366									1.4	15.4	91.449997	16	103	25
34300466	11249860	29859525	0	0	113	96.33333333333333	66	79	22	97	4	26	131	34.900002	12.15	180	9.3500004	3.4000001			14.5	21	17	8.1000004	102	.69999999	108.5	133.5	4.0500002														1.3	15	117.95	13	65	16.5
34307889	13620446	25468730	0	0							3	31	134	26.299999	7.3000002	345.5	27.049999				15	23	12.5	7.6999998	101	1.2	129	134.5	4.4499998
34315269	15393630	24663749	0	0	75	102	99	100	22	97	6	44	136	39.400002	13.05	130	12.4				16.5	19.5	36.5	8.6499996	101.5	1.7	132	137	4.5500002												298		1.8	19.65	86.25	397	146	506
34318607	17652927	24044437	0	0	74	104	57	68	21	99	3	26	132	34.099998	11.15	204.5	5.5999999				11.5	36.5	29	9.25	88	2	111.5	132.5	3.8499999														2.0999999	22	36	148.5	121	56
34319023	14836889	28634721	0	0	122	109	82	89	23	97	1	33	133	25.299999	8.3999996	125.5	14.8				12.5	23	11		103	.55000001	110	134	4.3499999												182		1.6	17.85	52.049999
34365313	11086705	27379788	0	0	107	130	77	93	23	98	3	27	136	25.1	7.5	121	3.7				13	22	14	8.6999998	101	1	101	136	4.3000002														1.1	12.2	29.9
34369889	13321890	23484370	0	0	111	119	50	69	24	95	4	52	132	23.950001	7.5	233	5	3.4000001			13.5	24.5	148.5	8.3000002	101.5	2.5999999	125	134	5.75	.029999999	.36500001	.87	.30500001	3.425									1.1	12.85	29.299999	79	57	36
34389906	15432819	22784586	0	0	70	112	37	65	15	100	5	38	139	26.65	8.9499998	130	4				9	25	38	7.3000002	110	1.4	91.5	140	4.0500002														1.15	12.3	83.199997
34410406	19280716	20093297	0	0	99	110	84	92	15	96	1	25	136	38.5	12.95	189	10				12.5	23.5	11	9	100	.64999998	151	136.5	3.75														1	10.9	87.400002	21	46	105
34415970	15689031	25349775	0	0	71	101	45	64	9	100	3	25	137	37.150002	12.95	128	10.9				10	24.5	13		107	1	106	137	3.95												293		1.3	15.1	28.549999
34423323	10802781	27852226	0	0	85	122	59	74	29	100	2	23	126	32	11.2	289.5	12.4	3		5.9000001	14	28	12	8.6499996	89	.85000002	132.5	127	3.8499999	.0348	.046399999	.96280003	.97439998	9.5816002							739		1.1	12.6	27.700001	77	136.5	142	14
34423354	17254102	28629922	0	0	80	167	66	94		100	2	24	137	21.450001	7.0999999	157.5	7.75				16	21.5	21	8.8000002	106	1.1	146.5	139	4.5500002
34447081	11266379	24304277	0	0	84	153	55	93	17	99	2	30	136	27.15	9.1999998	180	8.8999996				13	21	30	8.3500004	106.5	1.3	131	136.5	4.1500001
34450330	15861513	22269390	0	0	79	94	59	72	18		4	28	138	32.5	10.65	234	19.9				18.5	20.5	44	8.1499996	99	9.1000004	123	138	4.1500001														1.1	11.5	36				21
34462883	10706377	29551518	0	0	80	109	57	71	15		4	20	136	29.799999	9.75	167	9.6000004				13	26	20.5	8.8999996	102	.80000001	162	137	4.3499999	.059999999	.28	1.5700001	.55000001	9.8000002			1.3				385		1.2	13.1	51.25	23		31.5
34478056	10431522	29411194	0	0							3	34	139	31.700001	10.2	190	5.3000002				14.5	23	26	8.6000004	103	1.6	131.5	140.5	3.95
34490667	13222997	25250947	0	0	71	121	80	88	20	97	1	40	132	35.150002	11.95	239	5.75				12.5	27.5	18	8.3000002	101	1.25	114	135	6.3000002	.0128	.057599999	1.1072	.35839999	4.8704												103	191	78	31
34492228	15750936	26283656	0	0	94	169	81	102	19	95	1	25	139	46.900002	16.35	241.5	9.6000004				18.5	23.5	18.5	9.1499996	102	1	146.5	139	5.5	.0396	.36629999	1.188	.396	7.9101									1	11.7	27.450001
34501966	11270748	26544025	0	0	69	127	67	87	11	100	2	28	137	26.700001	7.5	224	10.65				7.5	23.5	17.5	8.1000004	108	.80000001	103	137	4.1999998	.1	.25	1.4	.63999999	7.71			.69999999				175		1.25	13.35	23.450001
34506990	13368590	21033566	0	0	75	140	64	92	19		6	34	138	31.25	10.1	128	11.8	3.2			19.5	23.5	30	7.9499998	101.5	6.25	198	140.5	5.1999998												248		1.15	13.5	29.200001
34507152	15501666	22149935	0	0	71	108	41	57			1	26	132	26.450001	8.75	180.5	3.25				11.5	26	24.5	7.8499999	100	.94999999	139	133	4.5500002	.0076000001	.0114	.1672	.094999999	3.5225999									1.45	15.75	29.1
34515361	18611519	27649139	0	0	112	94	73	78	24		3	44	138	36.299999	11.75	198	11.05	3.8	2.7	6.5	17	27.5	38.5	9	99.5	1.1	120	139	4.0500002	.050000001	.15000001	2.97	.64999998	7.7600002			.5						1.05	11.7	24.549999	72	220	106
34545883	19351906	22592658	0	0	65	97	29	47	21	100	5	37	134	21.15	6.8000002	229.5	24.85	2.8			24	17.5	165	7.0999999	98.5	4.8000002	163	135	5.8000002	.064999998	.0049999999	.55000001	1.345	22.66			1						1.1	11.6	32.400002	31	156	30
34557801	16820326	25292109	0	0	62	113	96	101	20	99	5	37	139	30.85	9.9499998	286	12				16.5	25	36.5	9.0500002	102	1.75	125.5	140	4.5999999	.030449999	.1401	1.57665	.90780002	9.3450003									1.4	15.1	94.150002
34559504	18312252	29675904	0	0							3	34	138	39.299999	13.7	219.5	9.6499996				17	20.5	15	9.4499998	106	.80000001	107.5	139.5	4	.0273	.1183	2.1931	.66430002	6.0879002									1.35	14.5	49.049999	32	79	54
34581043	18379782	22317103	0	0	99	121	59	74	17	96	2	41	148	28.1	9.25	306.5	15.85	2.5			13.5	19.5	61.5	8.1000004	119.5	1.35	136	149	3.7	.036150001	.16795	.87699997	.52429998	14.2446									2.25	23.6	40.650002	25	85	38
34586269	15968932	28337225	0	0	75	82	49	57	15	100	6	32	137	35.25	10.35	70	6.9000001				15.5	28.5	23	9.6000004	100	4.0999999	91.5	138.5	5.1999998	0	.69	.89700001	.62099999	4.6919999	0	0		0					1.3	14.5	31.299999
34592853	19650793	20792056	0	0	75	117	49	70	26	97	5	39	144	32.75	10.8	173.5	28.9	3.5999999			17	22	21	8.8500004	104.5	1.3	140	144.5	4												336.5		2.3	24.9	31.5	23.5	66	33.5
34622544	13206731	20819967	0	0	79	144	72	98		99	9	47	136	28	8.75	301.5	27.85				13	24	16		106.5	.75	110	137.5	4.6500001	.059999999	.47	4.3299999	.73000002	18.639999			1.4				312		1.45	15.65	28.6	22	72	41	36
34643165	18175579	24562514	0	0	98	105	72	80	21	91	1	25	128	27.299999	9.3999996	191.5	9				14.5	26	10	8.5	88.5	.80000001	141	129	3.6500001
34646495	12576058	28099308	0	0	80	114	59	72	25	94	5	35	129	29.950001	10.1	230.5	19.950001	3.3			18	24	32	6.9000001	92	1.15	91	129.5	4.25
34648454	14061330	24104424	0	0	88	134	63	81	19	96	4	27	141	26	8.8000002	248	14.4				14	21	53	8.1000004	110	3.5999999	277	141	3.5999999														1.2	13.4	31.1
34657760	19558442	20278449	0	0	82	130	82	100	9	100	4	30	130	24.75	8.8999996	152	12.75				10	21.5	24.5	7.4000001	104.5	.80000001	122	132	4.5500002												273		1.35	15.25	31.15
34664093	17096173	21400644	0	0	60	142	51	73	13	99	2	31	133	25.200001	8	133.5	5.4499998	3.5			14.5	22.5	20		103	.75	109.5	135.5	4.0500002	.033599999	.0144	1.5264	.2976	2.928									2	21.65	33.299999	21	65	32
34685571	16917696	26250558	0	0	87	154	92	107	19	100	6	48	134	22.1	6.5	82	2				23.5	17	116.5	6.6999998	100.5	16.299999	148	136	5.25	.0040000002	.028000001	.68000001	.083999999	1.202									1.1	12.1	29.700001
34692680	14847272	23298085	0	0	83	181	81	101	16	97	7	39	142	22.5	6.9499998	125	7.5500002				19	17.5	73	7.5999999	109.5	5.5	175.5	144.5	4.6500001														1	10.7	26.200001	16	58	24
34723762	10357863	25031044	0	0	108	103	83	92	28		8	49	140	28.4	9	56	14.1	2.9000001			19.5	30	155	6.25	91	3.25	176	140.5	4.6500001												300		1.9	20.549999	51.200001	1110	849	529
34749288	18435540	27595580	0	0	77	149	79	100	12	100	4	45	137	37.349998	12.25	100.5	5.5				15	24.5	16.5	8.8999996	102.5	.80000001	107.5	138	3.8499999	.029999999	.029999999	.89999998	.54000002	4.5900002			1						1.2	13	32.5
34749885	13871678	23920688	0	0	69	104	60	71	17	98	2	31	133	39.799999	13.95	271	11.45				12	20	20.5	9	100	1.15	138	135	3.9000001												339		.89999998	10.2	28.4
34753896	13405890	29034128	0	0	63	142	53	76	20	93	4	68	132	33	10.05	172.5	4.6500001				15.5	21.5	27	9.3000002	103.5	2	152	134	6.1500001	.050000001	0	.47	.60000002	3.46			.40000001						1.3	13.8	28.4
34759353	17058328	25824511	0	0	68	139	91	100	20	98	7	26	141	32	10.5	74.5	5.5	2.8	1.9	4.5	9.5	33.5	43.5	7.4499998	104	2.05	103	143.5	3.05	.017899999	.02665	.815	.36254999	4.7808499									1.25	14.55	24.799999	27	45	27
34764587	14449392	23831301	0	0	61	127	59	75	16	100	4	38	139	21.65	7.5500002	184	4.8000002				14.5	24	81	9.6000004	104	2.8	144	139	3.4000001														.94999999	10.35	25
34770530	18187193	21987551	0	0	86	113	56	71	15	97	11	45	144	26.25	7.9499998	151.5	12.3				12.5	19.5	15	8.1000004	113	1.25	130	146	4												156		2.5	27.1	150	5	70	12
34772646	11021643	26510606	0	0	79	166	53	83	22	92	2	32	134	33	10.85	196.5	8.8000002				14	18	31	8.0500002	107	1.6	246.5	136.5	4.4000001	.0098999999	.098999999	.8118	.29699999	8.6822996									1.1	11.8	27.700001
34777840	14591184	23586797	0	0	89	151	91	106	17	91	4	34	138	65.800003	19.6	112.5	9.5	2.4000001			12	34	20.5	8.6999998	99	1.1	100	138.5	5.4000001	.059999999	.075000003	2.2125001	.50999999	4.6350002									1.2	12.6	41.400002	40	104	28
34786749	12869457	25285042	0	0	97	147	75	90	23	93	3	33	133	35.400002	11.85	247.5	13.9				20.5	18	47.5	9.6000004	101.5	2.1500001	277	135	4.9000001	.0285	.048300002	3.2337999	.579	10.0038									1	11.8	53.099998
34799893	16573945	27415846	0	0							2	57	139	33.599998	10.15	505	14.8	3.5999999			16	20	38	9.1000004	104.5	2.4000001	206.5	140	4.75	.07	.07	1.87	.94	14.31			.5						1.25	13.55	34.75	17	127	25
34801182	11582966	26283705	0	0	49	99	47	60	20	100	5	44	137	28.1	8.8000002	99.5	11.25				14	23	20	8.6000004	107.5	1	126	139.5	4.5														1.35	14.5	29
34814049	13544842	20740811	0	0	65	151	52	78	22	93	9	30	130	30.5	9.5	190	17				22	24.5	18.5	9	88.5	4.3499999	187	130	4.6999998	0	0	.68000001	3.9100001	12.41	0	2		0
34814896	15662886	21098455	0	0	122	121	65	80	21	97	3	40	141	37.75	12.5	236.5	24.9				13.5	27.5	49.5	9.3500004	104.5	1.25	153	141	4.5														3.8	35.849998	31.549999
34816736	13475740	28292180	0	0	82	92	55	66	23	97	1	23	138	39.349998	13.1	182.5	12.55				12.5	25	19.5	7.8499999	101	.89999998	252	140	4.6999998	.0099999998	0	1.035	.54500002	11.89			.55000001						1.05	11.65	28.450001	68	97	38
34823722	19437742	29569369	0	0	105	136	66	86	31	92	9	34	116	40.799999	14.55	99	15.1	3.7			18.5	22	80	8.1000004	85.5	1.45	193	120.5	5.1999998	.02	0	.61000001	1.86	13.78			.40000001		.60000002				1.85	20.5	91.699997	1579	51	406
34832578	13409321	28097196	0	0	74	116	72	80	19	95	5	48	135	37.650002	13	237	8.1999998				15	22	39	8.8000002	102	1.7	227	135	3.5														5	46.549999	36.299999	427	925	317
34841297	12307428	25977787	0	0	61	72	41.5	49	33	73	0	26	132	29.799999	9.9499998	530.5	9.5500002	3.2			15.5	23	14.5	8.1499996	100.5	.64999998	109	134.5	4.1500001	0	0	.49000001	.39199999	8.9180002		0					620		1.35	15.1	26.200001	17	135	49	41
34865207	16426569	27680137	0	0	78	117	83	95	22	98	7	28	136	20.9	7.0500002	14.5	.94999999	3.0999999			11.5	27.5	24	8.5500002	98.5	1.2	147.5	138	4.0999999	.029999999	.0049999999	.51999998	.16	.059999999	1						628		1.35	14.45	24.75	10.5	67.5	12
34885169	19011714	24874260	0	0	103	122	49	81	14	100	3	31	136	28.6	9.5	459.5	14.55				11.5	24	21	7.6999998	105.5	1.3	105	136.5	4.3499999														1.5	16.6	31.299999
34887890	16143794	20054489	0	0	77	110	73	81	19	98	1	20	137	42.299999	14.75	212.5	12.4				12.5	25	14	8.5	105	.85000002	142.5	138.5	3.8	.132	.43200001	4.9439998	.55199999	5.9400001									.94999999	11.65	27.549999
34906906	18117341	22369987	0	0	101	145	69	89	22	98	6	31	134	22.15	7.4000001	91	9.75	3.9000001			20.5	23	72.5	9.3000002	96.5	10.7	150	135.5	3	.045000002	.16	.77999997	.36000001	9.085			.69999999				500.5		1.1	11.85	24.5	14.5	60.5	27
34907818	18313251	20286333	0	0	90	109	63	74			3	18	139	40.400002	13.15	290	9.5	3.3			12	23	24	8.0500002	109	.80000001	100.5	139.5	4.4499998																	49	101	53
34917959	18348848	26028705	0	0	77	101	62	72	23		4	41	142	32.549999	10.15	138	4.0500002	3.3			17	19	50.5	8.1000004	113	2.1500001	85.5	145	3.8499999	.0138	.13339999	1.4858	.25299999	2.7186												9	49	11
34922339	11652381	23299242	0	1	65	96	46	54			12	51	138	31.549999	10.8	38	10.2				25.5	16	111.5	6.0999999	104	5.3499999	170.5	140.5	3.45												388		1.1	13.4	37.900002	155.5	95	461.5
34924956	18040308	26751944	0	0	87	103	65	75			5	23	135	36.349998	12.15	246.5	15.8	3.8	3.3	7.5999999	15.5	21	14.5	8.9499998	104.5	1.05	117.5	137.5	3.7	.046500001	.046500001	1.426	.66649997	13.33									1.4	15.85	33.799999	15.5	76	17
34925016	16461238	29646133	0	0	92	113	74	83	14	98	2	32	139	39.25	13.65	104.5	11.85				14	25	17.5	8.25	105	.44999999	144	139.5	4.3000002	.075000003	.075000003	1.6875	.60000002	10.0625									1.2	13.15	46.650002
34949523	18092254	28075059	0	0							2	32	140	29.5	9.5	227	7.0999999				13.5	26.5	31.5	8.9499998	101	1.3	190	140.5	3.95
34970903	15244289	20360571	0	0	50	144	78	92	13	100	3	26	131	22.200001	7.0999999	119	6.25	3.5			11.5	25	29	8.3500004	99.5	1.15	129	132	4.1500001	0	.108	.81	.324	4.158		0							1.3	15.15	29.299999	18	125	21
34990106	18978497	25634551	0	0	59	127	90	103	22	100	5	42	140	29.799999	9.1000004	228	9.8000002				9	25	16	8.6999998	106	.89999998	150	140	4.4000001														1.1	12.3	26.4	17	55	19
35002574	14516688	29278394	0	0	56	91	31	47	19	98	5	45	135	28.9	9	328.5	19.799999	3.4000001			27.5	19	49.5	9.0500002	92.5	6.75	178.5	135.5	3.5	0	0	2.6800001	1.95	19.280001	0	1		0					2.2	24.1	31	15	190	21
35043244	15007699	23433523	0	0	133	138	87	100	29	98	3	30	132	41.200001	14	137	8.4499998				20	21.5	9.5	8.0500002	98	.69999999	156.5	134	4.6500001	.0099999998	0	.28	.28999999	9.2700005			.69999999						1.15	12.35	48.5
35059726	17724257	20362194	0	0	71	110	75	83	14	100	7	33	139	33.900002	10.9	78	5.1999998				16.5	19	83.5	7.5999999	107.5	6.1999998	99.5	139.5	3.5														1.2	13.4	32.599998	23	58	20
35070476	10792714	27521086	0	0	90	92.5	66.5	76	24	99	1	24	137	39.400002	13.45	242	24.450001	3.5			14.5	26	11.5	8.3999996	103.5	.94999999	165	139	4.3499999	.02685	.0089499997	2.2334499	.49509999	21.3846	0	2		0					1.25	14.35	112	45	48
35093362	19502815	23280294	0	0	83	72		56	26	96	3	27	145	36.900002	11.65	232.5	13.3				12.5	30.5	23	8.1000004	106	.85000002	133	145.5	3.7														1.15	13.3	43.299999
35114868	15938562	25718075	0	0	90	77	43	54	18	97	5	31	135	32.700001	10.5	199	14.7				20.5	18	54	8.8500004	103.5	4.4000001	156.5	137	5.25
35119940	10146603	23552174	0	0	60	100	50	68	18	96	2	41	138	31.85	10.5	168.5	6.25				12.5	22.5	10.5	8.25	107.5	.55000001	149.5	139	3.95	.018300001	.073200002	1.1407	.26840001	4.5994									2.7	27.450001	31.299999
35129147	16948401	25374276	0	0	114	145	84	97	31		4	39	136	32.849998	11.4	116.5	5	3.5999999			15.5	21	15	8.3999996	106	.75	110	139	3.75	.0049999999	.0297	.47889999	.13590001	4.3505001									1.4	14.9	34.5	239.5	142	301.5
35136565	13456784	26807276	0	0	76	113	78	87	16	97	1	42	141	23.450001	7.3000002	288	14.2				17	22.5	17.5	8.1499996	105	1.1	142	141.5	3.75														1.45	15.8	94.550003
35149906	10207925	20403968	0	0	85	134	69	79	20	94	2	37	127	28.200001	9.3999996	365	9.5				15	26	37	7.9000001	90	1.4	112	127	4.3000002
35152220	18536483	26100861	0	0	79	130	47	68	17	98	3	38	142	23.299999	7.6999998	131	3.75				11.5	27	22	7.3499999	104.5	1.2	118.5	143	3.9000001														1.2	13.1	25.6
35156239	14855694	21830894	0	0	97	110	55		17	95	6	27	133	36.299999	12.5	320	8.3000002				21	25.5	60	9.6499996	92	5.0999999	114	133.5	4.8499999														1.1	12.25	26.299999
35182752	17516377	25052002	0	0	97	99	71	78		97	2	18	138	35.349998	12.25	250.5	11.9				14	26	12.5	8.6999998	102.5	1.3	110	138.5	4.1999998														1.2	13.8	42.599998	87	50	387.5
35184173	13401116	24345854	0	0	88	137	73	89	28	100	6	44	138	38.849998	12.2	455	15.5				19	22	39	8.3500004	103	1.65	117.5	139.5	4.3499999	.0429	.0858	.90090001	.6006	12.6698									1.45	16.200001	28.450001	6	99	31
35197185	16840661	27467398	0	0	72	109	57.5	74	14	86	1	39	136	36.650002	11.95	190.5	8.0500002				13	24.5	19	8.3999996	103	.94999999	127	136.5	3.9000001	.021	.322	3.227	.308	3.122									1.05	12.45	63.599998	30	54	37
35200387	13415723	24256422	0	0	89	155	64	89	21	96	1	30	140	31.4	10.35	305.5	7.5999999	3.5999999			15.5	23.5	37	10.3	106.5	1.4	242.5	141	4.1999998	.02665	.087049998	1.62335	.65380001	5.2206001									.89999998	9.8000002	38.25
35226014	10504635	28014072	0	0	92	100	71	77	23		11	23	131	27.85	8.3000002	37.5	6.25	3.9000001			29	16	76	7.9000001	97.5	3.7	215	135	5.6500001	0	.366	.97600001	.244	4.27	0	1		0	8				2.05	21.950001	26.85	3269	125	4088.5
35239249	13764666	20399581	0	0	73	131	71	95	12	100	3	47	135	26.35	8.4499998	209	10.9				17.5	26.5	19.5	7.9000001	97	.55000001	123.5	137	4.5														2.5999999	28.65	58.950001
35249990	10647546	25570034	0	0	76	135	71	86	16	96	2	20	140	31.85	10	176	15.7				13.5	22.5	16.5		109	1	133	140.5	4.4000001	.0154	.1078	.4928	.63139999	14.1526							140		1.45	15.55	27.799999
35257339	13120648	29465132	0	0	75	120	77	87	27		4	33	133	31.25	10.25	36	1.6				15.5	29.5	23	7.75	96	1.15	106.5	136	4.5999999	0	0	.92000002	.105	.34999999	.5	1		1	4.5		841		1.95	21.4	36.75	32.5	89.5	25.5
35259239	15658692	20904595	0	0	94	177	82	108	23	91	4	28	141	39.900002	13.25	183	18.15	3.8			15.5	27	22.5	8.3500004	103.5	.94999999	230	142	3.8	.065200001	.081500001	2.6406	1.4018	12.1272									1.15	12.25	24.5	35.5	72.5	31
35300431	13078497	27340425	0	0	85	110	39	55	18	100	2	52	134	28.450001	9.25	240.5	11.15				10.5	25	12	9	104	1.1	81	136	4.4000001	.0119	.1428	1.1066999	.58310002	10.0555									1.85	19.950001	35.5	13	49	12
35304464	18198291	27488671	0	0	92	184	62	94	25	94	5	35	128	29.049999	9.1000004	456.5	11.5				12.5	25.5	40.5	8.9499998	98	.60000002	208	131.5	4.3499999	.036600001	.048799999	1.1834	.1098	10.8336							662		4.3499999	45.700001	51	14	75	21
35309769	15384059	25694224	0	0	94	145	77	91	20	100	1	21	133	34.400002	11.25	416	10.7	4.8000002			18	27	19.5	10	94.5	1.45	112.5	134.5	4.9000001	.033	.27500001	1.375	.671	8.6569996									1.25	14.25	32.150002	20	57	29
35315529	14612828	27939266	0	0	92	103	71	79	20	97	3	40	147	36.799999	12.6	290	5.3000002			5.5999999	19	23	29	8.5	105	1.2	110	147	4.3000002														1.3	14.3	31.299999
35319930	13041135	23726824	0	0	85	150	100	114	14		4	47	138	41.150002	12.05	116.5	5.8000002				6	31	36	9.3500004	103	.75	137.5	140	7.1500001	.0099999998	.029999999	.60000002	.91000003	4.2800002			.5		.69999999				1.4	14.8	22.700001
35330903	10996711	29843687	0	0	99	133	61	77	14	95	4	18	134	40.900002	13.7	147	7.5500002				15.5	35.5	15.5	9.5	89	.55000001	133.5	135.5	4.4000001	.026699999	.7209	1.1481	.4628	6.5503998
35341369	10456718	29448358	0	0	152	111	96	100	19	99	5	33	137	43.549999	14.05	147	9.1999998				17.5	24.5	25.5	8.5500002	100.5	1.35	115.5	138.5	4.3499999														1.65	18.1	94.5	83.5	148.5	76
35341836	19285526	28469621	0	0							4	34	136	31.5	10.6	132	8.3999996				11	21.5	9.5	7.6500001	111	.60000002	124.5	139	4.6999998	.079999998	0	1.34	.67000002	6.3000002	1	5		0					1.6	17.1	29.299999	441.5	81	383
35342961	13424885	24741911	0	0	96	129	102	105	23	98	2	31	128	37.200001	12.5	604	18.9				21	16.5	29.5	9.0500002	98	1.95	122.5	131	5.6999998	.044599999	.4014	2.7651999	1.0704	18.0184
35358474	12667072	25866314	0	0	77	109	50	67		100	4	31	134	26.4	8.6000004	173.5	8.3000002				10.5	24.5	7.5	8.3000002	108.5	.5	144	139.5	3.95												221		1.25	13.6	29.35
35407490	11298819	20905115	0	0	103	90	62	68	24	99	4	50	135	29.549999	9.8999996	104	7.5500002				13	27	21.5	7.75	102	.80000001	122	138.5	3.55	.030300001	.1014	.65644997	.66465002	5.52005	0	23		3					1.3	14.4	29.6	9	68	14	91
35418198	18533354	24014647	0	0	108	109	75	83	19	95	1	47	136	31.700001	10.5	123	9.1999998				15.5	32	73	8.8999996	95	3.3	199	137.5	5.0500002	.026900001	.10565	.49434999	.5431	8.3351498									3.4000001	36.099998	38.5
35426084	17949548	23421787	0	0							2	29	140	25.1	8.1499996	187	6.6500001				11	31	20.5		104	.85000002	94.5	142	3.6500001	.023700001	.1185	1.1770999	.35550001	6.2094002									1.3	15	29.6
35428141	13398773	22178217	0	0	98	132	70	86	17	100	2	22	139	35.099998	11.85	141	6.0500002				14.5	21	14	8.6999998	108	.69999999	207	139.5	3.8	.065700002	.1022	3.9639001	.26280001	2.8980999									1.05	12.7	66.949997
35456960	10884708	25005846	0	0	99	89	59	66	16	97	4	30	128	25.5	8.5	287	2.8	2.8			14.5	26.5	15	7.0999999	88.5	.64999998	162.5	130.5	4.0500002	0	0	1.23	1.3200001	.25	3	0		0					1.3	13.8	25.799999	11	55	18
35457185	12595468	27178000	0	0							1	23	139	27.700001	9.6000004	276	7.6999998				15	24	15	8.6999998	104	1	186	139	3.8														1	11.2	23.6
35457740	10583349	26384556	0	0	69	103	41	57	13	93	4	22	136	38.450001	12.15	237	6.25				10.5	30	16.5	8.3999996	100.5	.69999999	279	137	4.0999999														1.1	13	28.4
35464792	13465746	20587673	0	0	87	100	68	75	11	100	3	37	136	20.4	6.75	433.5	14.7	4.1999998			15	20.5	52	8.6000004	103.5	3	85	139	6.4000001	.025	.015	.42500001	1.155	12.98			.60000002			1632			1.1	12.4		14	87	18.5
35472880	13164721	26350872	0	0	72	97	40	52	29	92	13	75	134	26.1	8	265	15.5	3.3			22	17	56	8.8000002	101	2.3	280	134	5.8000002														2.4000001	25.9	38.5	1394	138	1259
35473786	12507715	23203161	0	0	88	109	59	71	29		3	38	146	27.799999	9.6000004	257	5.1999998				15	29	44	8.5	106	1.2	118	146	3.7														1.4	15.8	33.599998
35487290	11574089	29866181	0	0	112	152	63	80	31	98	3	31	135	30.700001	9.6999998	254	17.950001				14.5	25	16	6.8000002	106	1.05	139.5	141.5	4.4499998
35519149	12138511	26301935	0	0	96	97	73	79	28	94	2	21	140	41.049999	13.25	282	9				13	26	15	8.8500004	103	.94999999	125	141.5	4.5999999														1.1	12.1	28.299999	72	129	59
35529666	18112865	22143837	0	0							1	38	135	29.85	9.4499998	218	16.799999	3.3			13.5	26	15	7.8499999	98.5	.44999999	128.5	135	2.9000001	.029999999	0	.62	1.37	17.190001			.60000002						1.2	12.6	28.200001
35532406	13022039	28555350	0	0	110	93	63	70	22	96	9	70	129	35.900002	11.05	167.5	9.8999996				15	21.5	40	8.8999996	96	1.1	102	132.5	5														1.35	14.8	29.6	14	30	17
35595621	19282696	28237680	0	0	62	126	75	88	19	92	2	45	136	35.400002	10.9	171.5	9.8500004				13	30	27	8.6999998	98	1.05	142.5	137.5	3.8														1.4	15.7	45.549999
35610398	19561832	25199784	0	0	64	128	90	98	20	97	1	33	139	39.150002	14.6	219	8.9499998				16.5	23.5	14.5	8.8000002	104	.64999998	106	140	3.8	.018200001	.063699998	1.5925	.28209999	7.1525998									1	12.1	23.799999
35613530	12315554	28388009	0	0	81	73	50	56	24		2	23	139	41.549999	12.65	222	8.3500004				12.5	29	18.5	9.8999996	102	.85000002	98	139.5	4.0500002														1.4	15.7	32.5	17	114	21
35618426	10612517	29300819	0	0	112	148	109	118	24	93	1	29	136	42.5	14.35	216.5	8.8999996				14.5	28.5	23.5	9	98	.94999999	171.5	137.5	3.8														1.25	13.25	53.349998
35671648	17455762	22535535	0	0	81	89	58	71.5	14	96	4	20	133	28.049999	8.8000002	141	4.3499999				9	24.5	12.5	7.9499998	102	.64999998	187	134	4.5	.02	.039999999	.94	.1	1.85			2				323		1.2	12.7	39.099998
35674202	12488039	27763755	0	0	129	99	59	71	15		2	40	143	25.950001	7.3499999	226.5	7.0500002				11	30	32.5	9	102	1.4	117	143.5	3.9000001	.039999999	.37	.64999998	.54000002	3.1500001			.60000002						3.2	34.099998	42.299999	11	78	17
35677356	10773491	23621570	0	0	89	125	68	82	21.5	94	5	29	137	36.400002	11.25	184	16.15				21.5	20	23.5	8.5	101	1	276	138	4.6500001	.029999999	0	.98000002	.69	15.55			.69999999				574		3.1500001	34.75	56.299999	15	29	32
35689424	18621644	21544001	0	0	72	142	51	74	15	96	1	22	138	30	10.2	220	9.1999998				14	26	18	9.1000004	103	.89999998	157	138	4.5999999
35708879	18123897	28673600	0	0	76	126	64	78	14	99	2	67	136	28.9	9.1499996	173	21.950001				19.5	17.5	30	7.5500002	105.5	2.1500001	293	138.5	4.4499998	0	.090000004	1.14	.56999999	17.775	.5	16		4.5			491		1.45	16.1	32.049999	14	96	38
35714206	11673931	21282049	0	0	89	119	71	82	18	97	3	26	136	27.65	8.4499998	141	11.55	2.95			15.5	23.5	19	8.4499998	104	.64999998	148.5	138.5	4.6500001	.02	.029999999	.69999999	.85000002	6.3499999			.60000002						1.3	14.1	24.799999	13.5	72.5	25
35725901	12259156	21248131	0	0	69	180	88	114	17	100	3	17	136	33.150002	10.85	152.5	8.8000002	4.0999999			16.5	23	20	8.6999998	102.5	1.6	133.5	138	3.6500001														1.3	14.2	150	51.5	57.5	201.5
35752500	12157432	27733417	0	0	95	128	99	106	13	99	2	28	122	36.900002	11.9	314.5	7	3.5			14.5	25.5	18.5	8.8999996	88	1.05	107	124	4.3499999	.0134	.1072	1.4338	.64990002	4.4889998									1.4	16.1	29.200001	136	174	71
35768429	19713100	29904561	0	0	55	104	57	68	23	95	2	33	136	41.799999	13.85	206	6.5500002				8	27.5	17	8.1000004	105	.94999999	144	136.5	4.3499999	.0189	.2079	1.2915	.29609999	4.4856									1.1	13.4	26.700001	20	74	29
35774667	14429096	24286687	0	0	76	155	69	88	20	96	0	13	135	43.700001	14.4	273.5	10.15				14	22	20.5	8.6499996	103	.69999999	105	135	4.1999998	.078400001	.4928	2.2623999	.66079998	7.7055998									1	11	43.5
35777379	17099029	21190224	0	0	72	128	71	85	14	100	1	20	137	31.75	10.55	229.5	14.75				11	26	13	8.6999998	105.5	.5	151	138.5	4.3000002
35795965	15529160	27265298	0	0	143	111	90	95	17		1	27	141	43.400002	14.1	205	8.3999996				19	24	16	8.1999998	102	.80000001	123	141	3.7														1.8	19.799999	110.55	37	56	32
35800866	18244868	25670006	0	0	82	87	58	65			2	25	139	41.349998	14.15	180.5	12.5				13	27	14.5	8.8000002	103.5	1.15	117	139.5	4.0999999	.041700002	.1251	1.3205	.417	11.9818									1	11.8	29.200001
35805994	16189979	23115613	0	0	91	116	46	69	19	100	7	40	137	25.25	8.1499996	152	7.3499999				15.5	18.5	26	7.8499999	107	1.9	93.5	137.5	4.1500001												402		1.75	19.200001	37.450001
35812015	19126975	20262837	0	0	88	147	83	100	12		1	29	136	40.400002	14.3	153.5	16				18	22	24.5	8.5	101.5	1.35	285	137	3.55	.016000001	.016000001	.68800002	.47999999	14.816									1.2	13.5	32.200001
35820909	10459883	25382083	0	0	86	128	77	88	21	97	6	13	138	42.75	14.85	251.5	21.65	4			14	22	24	8.6999998	106	2	279	138	4.3000002												405		4.6500001	43.200001	29.799999	34	76	76
35831078	13995672	21494992	0	0	83	127	76	96	8	99	3	29	135	33.950001	10.95	178	10.9				16	24	16.5	8.1999998	101	.75	154	136.5	4.1500001														1.1	11.4	26.200001
35849385	11827275	22155631	0	0	67	132	66	80	23	95	3	24	139	33.150002	12.1	136.5	6.8000002	3.9000001			12.5	25.5	22.5	8.3999996	105.5	1.5	109	139.5	3.8	.0272	.1904	1.6184	.2958	4.6682									1.2	13.7	26.799999	37	68	28
35865490	12472365	29121694	0	0	81	98	48	68	18	98	3	33	135	27.799999	8.8500004	375	7.3499999				13	26.5	23.5	8.5500002	96.5	.60000002	97	136	3.95														1.6	17.200001	32.299999
35907183	11714071	27933209	0	0	74	119	107	113	23	94	5	30	141	38.700001	12	218	8.6999998	3.5			16.5	25	78	8.5	103	2	136	143.5	4.75														2	22.1	31.6	25	64	35
35910655	18926356	29169320	0	0	121	145	102	109	28		2	27	139	38.299999	13.2	198.5	6.4499998	3.8			13	25	21.5	9.1499996	105.5	.85000002	122.5	139.5	4.4499998	.058499999	.22750001	1.5664999	.39649999	4.2445002									1.15	13.95	23.9	50	71	29
35922676	16166794	20307579	0	0	78	159	60	84	24	97	5	29	133	28.4	9.1999998	204	9.3999996				16	31	29	8.8999996	90	6.5999999	172	133	3.5999999
35944312	19624082	26143754	0	0	85	152	75	94	14	94	7	23	133	29.549999	9.8500004	183.5	11.3	2.4000001			14	17	18	9.4499998	108.5	1.6	99	135	4.3499999												144		1.35	14.8	30.549999	31	105	102
35984989	17800874	23935251	0	0	50	146	43	71	18	100	1	31	133	31.799999	9.8999996	190	9.8500004				13	24	10.5	8.1000004	104.5	.40000001	147	136	3.75														1.45	16	59.849998
35993773	18968631	23034055	0	0							4	27	135	37.299999	11.05	345	15.45	4.4000001			18	25.5	15.5	9.1499996	96.5	.94999999	185	136.5	4	.090000004	.039999999	2.45	1.74	12.78			.60000002						1.2	12.5	37.650002	62	78	57.5
36025836	17177291	26681099	0	0	80	115	66	83	14	96	3	28	142	33.599998	10.95	161	18.25				11.5	22	20		111.5	.94999999	120	142	4.0999999	.039999999	.050000001	.88999999	.91000003	22.459999			.80000001				192		1.45	16.1	32.200001
36027087	11530308	23206500	0	0	74	104	57	78	23	100	3	25	138	37.150002	12.4	211.5	9.5				18.5	21.5	18	8.6499996	103	.55000001	195	139	3.9000001	.079999998	.029999999	1.39	.61000001	5.8200002			.40000001						1.05	11.25	46.099998
36027677	13818862	23805849	0	0	77	176	70	94	30	95	1	17	138	35.099998	12.25	190.5	15.85				11.5	30.5	14	8.3000002	102	.64999998	143.5	140	3.7	.017200001	.1376	1.3243999	.5848	15.1188									1	11.2	20.5
36035386	14062007	25006915	0	0	103	144	84	99	26	99	2	29	135	35.349998	12.15	126.5	9.4499998	2.9000001			12	21	19.5	8.0500002	105	1.1	127	137	3.6500001														1.15	12.55	32.099998	45.5	50	41
36052001	16230471	23739247	0	0	105	132	77	91	21		1	13	139	31.950001	10.1	289	9.8999996				13.5	21.5	16	8.3000002	108	.5	103	139.5	3.45	.0669	.74730003	2.1194999	.3057	6.66435									1	10.9	33.599998	37	123	36
36113160	19917677	28525010	0	0	98	117	76	84	20	100	5	30	133	28.5	9.3999996	39	42.5				19	27	26.5	8.5	93	1.5	77	133	5.0999999														1.5	16.6	43.900002	18	152	46
36118959	17648216	23515858	0	0	62	182	73	110	19	97	5	52	135	40.599998	13.5	154.5	10.95				15.5	23	36	8.6999998	102	2.1500001	164	135.5	5														1.05	11.75	28.35	14		25
36122004	16321645	26043020	0	0	60	140	62	79	13	99	5	40	138	36.900002	11.35	193	10.4				20	19.5	117.5	9.25	105	7.0500002	343.5	139.5	5.1500001	.040800001	.255	.8466	.70380002	8.3537998									1.1	13.15	86.5	10	101	21
36147446	17012839	27944368	0	0	81	142	34	62	20	99	4	53	137	28.6	9.1499996	151	13.3				19.5	19.5	54	7.9000001	105	2	118	138	4.9000001	.0112	.030099999	1.0164	.44800001	11.7922									1.15	12.15	35.400002
36153897	17667162	29881084	0	0	87	149	82	99	15	100	3	37	141	42.349998	14.25	181	10.6	4.4000001			16.5	28	27.5	9.5	103	1.75	123	142.5	4.75	.035700001	.035700001	1.5946	.4641	9.7699003									1.3	14.6	113.3	23	86	64
36167298	18761084	22042794	0	0	89	132	37	60	18	100	2	41	139	36.049999	11.65	196.5	15.9	3.5999999			16	23	32	8.8000002	102	1.2	259	141	3.5999999	.029999999	.0099999998	.70999998	.92000002	14.92			.69999999						1.25	13.9	25.799999	11	88	20
36171299	19649250	20868411	0	0	79	126	52	74	20	100	7	38	142	36.599998	9.5500002	122	4.6999998				11	31.5	58	9.1499996	101	2	153.5	143	5.9499998	.02	.029999999	.41	.37	3.6900001			.69999999						1.9	20.450001	91.300003	8	64	24
36188727	16567910	26423982	0	0	71	126	74	103.5	14	93	1	23	133	38	12	181.5	27.450001				14	21.5	27.5	8.1999998	99.5	2.25	106	133	5	.2	.67000002	2.6400001	.44	29.48			1.4				429		1.3	14.3	27.299999
36224570	13673478	25073426	0	0	76	171	73	108	17	97	1	27	140	35.950001	12.1	189	14.25				15.5	21	14.5	8.6000004	105	.75	172	141	3.95	.029999999	0	1.55	.95999998	18.4			1.1						1.1	12.35	28.9
36264049	14375665	28002538	0	0	86	140	86.5	123	15	100	0	18	138	28.799999	9.3000002	590	10.9				12	26	10	8.6999998	104.5	.44999999	348	138.5	3.7	.032699998	.0436	2.2563	.54500002	8.0223999									1.2	13.4	62.700001
36343342	14750850	24471923	0	0	83	104	70	78	17	96	1	44	138	31.700001	10.1	177	10.8	3.5999999			14	26	26	8.6000004	101	1.2	124	138	3.3														1.7	19.200001	150	32	74	25
36359930	10168921	20241674	0	0							7	26	135	34.25	12.05	208	9.1999998				11	27.5	21	8.5500002	102.5	.80000001	108.5	137.5	3.1500001	.1284	.1926	2.1614001	.47080001	7.7467999									1.25	14.35	41.400002
36371462	12173700	23814644	0	0	109	140	73	89	37	97	2	33	133	31.15	9.9499998	243	20.65				15	23.5	31	8.5500002	97	1.45	298	135.5	5.3000002	.050000001	0	1.22	.70999998	18.76			.69999999						1.1	11.8	27.4	25	80	16
36401196	15084019	23333034	0	0	89	147	61	78	18	98	8	23	132	23.35	7.9000001	73	9.8999996	2.9000001			14.5	21	64.5	8.9499998	102	1.9	223.5	132.5	4.8499999														1.35	14.85	31.9	22	101	43
36423058	15038873	29212509	0	0	112	91	71	76	22	100	4	54	135	28.299999	8.3999996	237.5	9.8999996	2.0999999		3.7	18	12.5	92.5	7.6999998	115.5	3.8499999	181	140.5	4.5999999	.0074	.0074	.42919999	.16940001	9.4614	0	1.5		0			399		1.35	15.35	36.150002	5	64	10	45
36455343	19192343	25550635	0	0							1	31	138	40.349998	13.15	235	8.8000002				15	24.5	12	8.3999996	100	.60000002	149.5	140	4.6500001	.029999999	.029999999	1.38	.44	6.6199999			.40000001						1.05	11.3	68.949997
36462006	17135528	20198728	0	0	64	176	93	113	17		3	35	140	41.5	13.6	231	11.1	4	3	7	15	26	10		99	.89999998	108	140	4.5	.050000001	.11	1.7	1.02	8.1499996			.40000001						1.1	11.7	28.9	12	63	23
36465336	17601342	25265986	0	0	99	111	83	96	24	100	2	29	138	29.35	10.4	292.5	24.25				16.5	20	28	8.1000004	107	1.05	129	140	4.1999998	0	.28999999	4.0700002	.57999998	24.15	0	0		0			698		1.45	16.200001	42.900002
36473871	13861581	20579162	0	0							2	20	139	39.400002	11.7	129	8.3999996	3.5999999			12	30.5	16.5	10.05	97.5	.94999999	129	140	4.0500002														1.3	13.9	30.4	39	143	49
36486323	19858031	21425327	0	0	79	134	72	86	24	96	3	36	138	36.5	12.25	156.5	8.4499998	3.8			15	22.5	29.5	8.5	107	1.1	106.5	140.5	3.95	.059	.059	.94400001	.58999997	4.2480001	0	0		0					1	10.9	27.049999	15	57	25
36537076	19843520	25415290	0	0	130	109	80	87		95	4	51	138	25.65	8.25	134	13				17	19	67	7.75	105.5	2.6500001	138	140.5	4.0999999	.02	.19	.94	.25	10.51			2.5		.40000001		213		2.0999999	22.9	84.550003	1322.5	68.5	2543	116
36546095	16092528	22983032	0	0							3	30	136	34.200001	11.3	214	16.299999				19.5	19.5	39	8.6000004	103	2.1500001	135	137.5	4.5999999	.029999999	0	1.54	1.25	14.27			.80000001						1.1	11.75	24.700001	177	108	150
36576787	16054038	22969860	0	0	95	164	107	122	21	96	5	28	141	42.400002	13.4	129	9				14	28	11	7.75	105.5	1.1	103	143.5	3.8499999
36582574	16501289	29172237	0	0	169	125	88	95			1	18	140	42.700001	13.8	202	11.3	4			13.5	25	16.5	9	105.5	.94999999	100	140	4.0500002	.029999999	.07	2.9200001	.98000002	7.23			.40000001						1.3	14.4	48.200001	24	55	13
36592635	10350488	28817955	0	0	84	125	43	65	17	97	3	58	135	32.5	10.4	464	10.6	4			8	37	15	9.3999996	94	1	179	135	4														1.2	14.4	37.799999	26	44	22
36594076	19561523	22368334	0	0	71	107	54	67	23	97	2	41	137	33.450001	10.1	432.5	6.1500001	3.2			12.5	30.5	28	8.6499996	99	1	109	137.5	4.75														1	11.95	28	46	67	19.5
36607570	15167936	23300875	0	0							2	37	141	25.5	8.8000002	118.5	5.4000001	3.8		5	18.5	21.5	6	8.1999998	106.5	.55000001	151	142.5	3.8499999	.0285	.12540001	1.8696001	.60420001	3.0723									1.1	11.6	85.5	14	57	30
36619662	17306476	25616865	0	0	87	114	46	60	19	94	5	35	139	32.200001	10.9	200.5	7.4499998				15.5	24.5	23.5	8.8000002	104	.85000002	110	140	3.75	0	0	.51050001	.1945	6.1090002	0	8.5		0					1.15	12.8	27.799999
36646192	10745469	22726387	0	0	111	148	77	94	23	93	3	42	137	41.950001	14.25	352.5	27.6				15.5	16	34	8.0500002	110.5	1.3	103.5	138	4.4499998	0	0	.57999998	.87	27.549999	0	2		0			662		1.6	17.4	31.549999	29	102	47.5
36660596	18713335	20842972	0	0	76	110	54	67			4	21	139	25.15	8.6000004	270	6.75				11	26.5	26.5	8.1000004	106.5	2.5	128.5	140	4.3000002	.037500001	.1125	3.0225	.57749999	3.75									1.05	11.15	28.6
36667636	17617132	26876002	0	0	96	159	100	114	25	97	5	32	139	33.650002	11.6	163.5	7.5				15.5	25.5	24	8.8000002	104	1.5	112.5	140	3.75														1.5	16.799999	50.799999	132.5	131	93
36669455	15814891	20995857	0	0	89	155	79	107	18	100	2	16	138	36.299999	10.9	263	4.6999998				14.5	22.5	25.5	8.1499996	106.5	1.8	124.5	139.5	4.5999999														2.2	24.299999	35
36683232	15220389	26356701	0	0	120	130	90	98			4	47	133	31.700001	10.6	297	20.1				17.5	23.5	12.5	8.8000002	97.5	.64999998	155	133.5	4.6999998	.065399997	.065399997	1.199	1.526	18.966									1.3	13.9	29.6	10	125	23
36697201	10834554	24875226	0	0	93	102	65	73		94	3	30	140	41.150002	13.95	344	16.200001	3.4000001			17	26.5	28	8.4499998	101	.85000002	185	140.5	3.8	.067500003	.14985	1.74555	.51165003	13.7322									1.3	13.7	23.799999	22	78	33
36699230	15281401	23317019	0	0	108	141	99	105	27	97	2	57	137	45.799999	15.75	191.5	20.75				20.5	18.5	30	9.1999998	102.5	.89999998	168.5	138	4.25	.0207	.0414	.99360001	1.1799001	18.464399									1	11.2	28.9
36701763	15400654	23959472	0	0	63	130	46	72	17	99	5	55	145	26.549999	9.1000004	182	18.200001				16	18.5	42.5		116.5	1.5	107.5	145	4.4499998												158		1.4	15.85	51.200001
36711994	18978682	22433419	0	0	76	116	61	71	24	98	2	40	138	29.9	9.9499998	178	7.9499998				12.5	25	24.5	7.8499999	105.5	1.2	123.5	138	5.0500002														1.1	12.6	26.799999
36740867	11698857	21039266	0	0	73	120	71	83	18	99	6	43	133	26.950001	8.8500004	307	15.05	3.1500001			16	29.5	50.5	8.1999998	93	1.9	201	134	4.25	.0288	.071999997	2.4768	.54720002	11.2752									1.25	14.15	47.650002	12	88.5	11	19
36751895	17586874	28611521	0	0	99	116	37	56	25		1	32	142	30.6	10.2	518	18	2.7			17	21	8	7.0999999	108	.5	102	142	3.5																	8	68	13
36765763	19937688	20981455	0	0	90	154	60	81	27	95	2	29	132	41.200001	14.05	509.5	17.4	3.2			14.5	22.5	22	8.6000004	100.5	1.45	135	133	4.5500002	.039000001	.039000001	.97500002	.741	17.686501									1.4	14.8	91.349998	14	76	17
36777775	14663678	28005368	0	0	71	141	32	72	23		2	36	137	38.349998	13.25	183	11.35	3.5999999			15	27	48	9	101	1.75	180.5	138	4.6500001														1.2	13.95	72.75	20	41	77
36788513	19113397	24874605	0	0	91	106	71	80	16	99	2	18	135	27.6	9.1999998	383	13.4				20	26	27	9	92	.89999998	168	135.5	3.8499999														1.2	12.9	49
36789258	14192456	25279151	0	0	111	111	79	89		97	7	40	129	18.450001	6.9000001	24.5	.15000001	2.8499999			12.5	23.5	14	8	95.5	.89999998	115	131.5	3.8499999	0	0	.16	.02	.02	0	0		0	2		396		1.8	19.799999	37.599998	29	90.5	14.5
36797712	14435699	22728154	0	0	83	104	42	60	14		3	22	134	25.450001	7.6999998	209.5	14.85				14	25	22	8.1000004	102	1.1	124	134	4.9000001	.050000001	.1	3.3499999	.36000001	11.06			1.3				297		1.45	16	25
36826462	15322252	22881410	0	1	71	106	59	73			6	31	132	29.299999	9.75	213	8.75				12.5	21.5	18	8.5	101	.89999998	114	134.5	4.6999998	.029999999	.13	2.6900001	.27000001	7.6799998			.69999999				303		1.35	14.25	31.15
36846845	16634427	20933199	0	0	115	149	78		25	100	1	18	135	33.200001	10.35	384.5	17.6				12	16	36	9.5	107	1.4	536	135	5.0999999
36861501	11189964	26650355	0	0	68	152	53	76	21	96	6	35	143	31.049999	10.5	94	10.6	3			12	22.5	17.5	7.0500002	112.5	.89999998	99	143.5	3.55												239		1.2	13.9	35.5	128	76	268	79
36861892	10917546	26473745	0	0	76	116	52	69	21	100	3	46	140	33.900002	10.4	156	5.5999999				15.5	19	26	8.1999998	110	1.3	112	140.5	4
36891709	15306238	26937019	0	0	71	135	68	81	24	96	2	31	131	29.65	10.1	251.5	9				17.5	24	26	8.6499996	95.5	1.15	146	132	3.75	.059999999	.090000004	.98000002	.33000001	8.5500002									1.15	12.5	117.05
36909903	16360107	20042202	0	0	47	103	39	55	12	100	11	53	135	31.35	9.4499998	97	8.0500002				19	22	45	8.8000002	97.5	4.4499998	99	136.5	4.1500001														1.75	19.5	57.299999	139	122.5	194
36921463	11744921	20157596	0	0	82	88	68	74	26		6	47	144	32.099998	9.25	388	16.700001	2.7			12	32.5	22.5	10.7	102.5	.75	343.5	147.5	3.5														1.35	14.6	44.549999	18	79	107
36929828	13036667	27174492	0	0	103	130	76	89	20		3	38	142	27.6	8.3999996	116	7.1999998				10	34	21	8.8000002	102	.89999998	188	142	4														1	11.1	31.1	35	212	42
36937792	10160781	24512311	0	0	105	112	65	89	26	94	1	13	136	39.450001	12.5	185.5	7.1500001	3.5999999			12	21	15.5	8.9499998	105	1.25	160.5	138	5.8000002	.059999999	.12	2.72	.72000003	4.23			.60000002						1.4	15.05	54.599998	45	78	25
36940781	14978865	24531848	0	1	90	86	48	60	20	90	9	38	138	26.799999	8.1000004	218.5	7.6999998				16	20.5	28.5	8.6000004	107	1.7	92.5	140	4.8499999
36941694	14826043	28683997	0	0	98	120	79	92	20	92	3	41	137	41.299999	13.6	156.5	11.4				16	19	28.5	9.6000004	104.5	1.5	178	139.5	5.1999998	.039999999	.0099999998	.81	1.25	8.3599997			.80000001						1.15	12.3	77.150002	56.5	82	273.5
36952396	19642235	22945035	0	0	72	84	66	70	19		4	29	133	34.400002	11.4	156	3.3	1.9			16.5	18.5	67.5	6.3000002	103.5	3.2	67.5	133.5	4.8499999																	37	49	58
36959500	15695567	26771867	0	0	88	117	63	82	12		10	42	137	30.299999	9.9499998	105	12.75	3.8			19	22	38.5	8.8500004	100.5	1.9	104	139	3.4000001	.02	.11	.22	.685	11.44	0	5	.5	2					3.45	38.299999	46.099998	13.5	133	54
36965899	14750973	23541185	0	0	65	121	73	83	19		1	8	139	47.200001	17.200001	215.5	12.75				15	26	19	9.1000004	102.5	.94999999	119.5	139.5	3.95	.0484	.0121	1.2221	.1815	10.6238									1.15	13.4	23.200001
36989350	15233042	25780870	0	0	67	103	41	62	18	97	2	20	128	33	10.75	258.5	10.35	4			13	31	11.5	8.8999996	89	.75	121.5	129.5	3.8499999	.0098999999	.0792	.55440003	.21780001	9.0288									1.1	11.7	33.599998	188.5	373	329
36993824	10088198	25815214	0	0	151	97	81	85	24	95	3	40	138	33.950001	11.95	129.5	12.65				10.5	25.5	18.5		108.5	.85000002	189	140.5	3.95	.0206	.1751	2.0599999	.2369	7.8074002							138		1.3	14.15	31.049999
37066577	10276723	20320908	0	0	74	188	110	136	15	99	1	19	140	37.650002	12.9	248	8				12	28	23		104	1.2	91	140	4.3499999														1.2	13.7	25.6
37079065	15433848	20022786	0	0	80	136	54	82		100	6	50	136	33.599998	9.8000002	130.5	223.45				15	20.5	18.5	9.1000004	106	1.15	121	136	5.5	0	2.2650001	212.94	1.02	9.835	0	0		0			133		1.3	14.1	53.25
37092572	19657562	21376834	0	0	103	147	71	93	26	98	4	29	135	37.5	12.5	211	22.1				17.5	24	22	9	98.5	1.4	153.5	136	3.8499999	0	0	1.11	.88	20.110001	0	2		0
37106218	13887214	22065743	0	0	112	144	73	81	21	96	1	32	136	34.349998	11.3	245.5	12.05				12.5	25	16.5	8.6999998	102.5	1.05	235	136	4.3000002	.052000001	.026000001	1.001	.50700003	11.414									1	11.1	25.799999
37114610	11872769	27910944	0	0	85	116	66	81	16	100	10	24	133	30.299999	9.75	62.5	12.65				20.5	22	59.5	8.1000004	92	8	240.5	134.5	3.55	.039999999	0	.88	2.25	11.48			.80000001
37138685	10642962	27698783	0	0	89	104	59	76		100	3	26	137	26.5	9.6999998	169.5	10.15				11	23.5	16.5		109.5	.89999998	106	138.5	4.4000001												210		1.25	14.05	28.450001
37139535	10927150	25702248	0	0	92	105	62	72	12	100	4	43	130	26.5	8.25	111	16.25	2.7			14	20.5	28.5	7.1999998	100.5	1	148.5	130.5	4.3000002	.021199999	.021199999	.82679999	.57239997	19.7372									1.35	14.4	30.1	21	103	34
37164213	11500505	29445592	0	0	64	91	68	75	23	100	8	56	134	36.650002	11.3	266	15.1	2.8			19.5	12.5	74.5	8.1000004	106	3.3499999	126.5	137.5	6.1500001														1.85	20	78.650002	8	93	15
37214261	11002435	21818776	0	0	93	130	64	78	14		2	38	139	34.599998	11.1	333.5	9.3000002				13.5	29.5	25	8.8999996	102.5	1.2	103.5	141.5	4	.063000001	.017999999	.66600001	.324	7.9200001									1.1	11.6	32.150002
37224633	18855412	25641555	0	0	89	198	93	120	14	94	1	27	134	30.950001	10.55	166	8.3999996				13	21.5	29		107.5	1.55	111	134	5.5999999												258		1.3	15.05	42.799999
37252402	14579607	26125598	0	0	71	107	52	65	13	98	1	23	115	33.799999	12.6	249	12.2				14	23	9.5	8.1499996	80	.60000002	125.5	117.5	3.25	.039999999	.029999999	1.1900001	1.09	9.6000004			.60000002						1.15	12.75	67.050003	27	41	36
37273365	15641930	24144238	0	0	130	110	61	75	19		1	43	138	40.150002	13.05	200	10.55				14	28	23.5	8.6999998	100	1	133	138	4.4000001														1	11.3	31.299999
37279442	15022497	29682187	0	0	60	131	64	84	16	97	1	29	141	36.599998	12.9	155	8.8000002	3.5999999			13	24	16	9.1999998	104	.89999998	186	141	4.3000002														1.2	12.6	63.25	20	70	14
37284889	13334510	22997385	0	0	86	115	93	102	24	95	4	47	134	29.6	8.8500004	134.5	17.4	4			15.5	15	41	9.3999996	104.5	2.9000001	116.5	135.5	5.6500001	.0099999998	0	.74000001	1.03	10.57			.60000002			2542			1.95	21.35	90.150002	258	170.5	423.5
37288380	11292424	27128317	0	0	76	147	62	84	20	100	5	35	137	37.650002	11.85	158.5	7.6999998				24	25	64.5	10.6	96	9.1999998	170.5	138	6														.85000002	9.6000004	25.75	15	73	25
37292561	17941778	27829907	0	0	92	114	72	85	14	96	2	33	137	44.599998	14.5	227	13.3	4			16	24.5	20.5	8.8500004	96.5	1	115	137	4.5500002	.079999998	.12	2.5999999	.95999998	9.4899998			.5						1.2	13.2	28.6	25	66	40
37301861	12678307	28546900	0	0	89	110	67	80	17	94	1	30	140	34.049999	10.5	234.5	10.9	3.9000001			17	22	61	9.1999998	102.5	1.9	138.5	141.5	4.9000001	.059999999	.11	1.17	.82999998	8.9099998			.40000001						1.4	15.3	30.200001	10	82	29
37305857	19647720	28146702	0	0							1	26	137	42.200001	14.65	176	12.75				14	26.5	19	9	105	.85000002	172.5	141	4.25												348		1.15	12.6	27.75
37313197	14280440	28579424	0	0	80	128	76	95	13	100	2	20	136	27.35	8.25	218	13.15				13.5	24.5	11		103.5	.40000001	93	136	4.1999998	.039999999	.17	2.28	.25999999	7.3699999			.5				296		1.35	14.6	24.75
37333030	17055983	21811685	0	0	77	102	60	73	21	100	1	30	131	29.049999	9.6999998	238	12.5				11.5	20.5	22	8.25	101.5	.80000001	329	136	4.0999999	.0099999998	0	1.16	1.15	9.8649998		23	3	1					.89999998	10.1	26.4
37334051	15337159	24714671	0	0	62	178	66	95	18	94	4	32	136	33.900002	11.4	157	5.8499999	3.7			16	21.5	58	8.9499998	104.5	2.55	69	138	4.0500002	.0104	.036400001	.71240002	.30680001	4.1287999									3.0999999	30.4	102.1	23	83	30
37356607	10815600	25341876	0	0	94	125	79	89	19	100	2	31	135	40.299999	13.65	251.5	14.2	3.4000001			18.5	24	12.5	8.8000002	99.5	.64999998	209.5	137.5	3.6500001	.06425	.073250003	1.64975	.59934998	14.06495									1.4	15.15	45.099998
37402652	18521233	21290933	0	0	61	99	71	78	19	94	3	25	139	43.400002	14.7	151	5.5999999				12	30	19.5	8.8000002	101	1.2	144	139.5	3.5
37445715	14350079	23108089	0	0	155	96	82	85	29	97	1	19	143	40.099998	13.8	170	9.8000002				14	23	18	8.8999996	110	.89999998	114	143	4.3000002														1.4	15.1	113.5
37477345	15167247	29386263	0	0	106	94	57	64	24	92	7	29	136	48	16.549999	101.5	12.3	3.5999999	1.9	5.5	14	28.5	14.5	7.6999998	98	1.2	151.5	136.5	4.0500002	.0177	.041299999	.44569999	1.0421	10.1073	1	9		0
37478616	18748695	24875716	0	0	131	118	77	88	44		3	21	138	30.950001	10.35	128	12.3	3.0999999		4.5999999	13	17	11.5	7.1999998	114	1.05	127.5	139.5	4.0999999	.052999999	0	.46900001	.1135	9.0349998	0	12		2					1.65	17.6	29.85	18	33
37514863	10330990	21349618	0	0	107	172	91	112	18		5	29	139	40.700001	13.95	196	10.05				14.5	23	19.5	9	106	.89999998	175	139.5	3.8	.057	.066500001	.8265	.56999999	7.98									1	11.3	26.5	15	89	22
37569206	12634034	21292872	0	0	80	70	36	47	18	100	6	30	138	32.299999	10.5	110.5	10.15				8.5	25.5	17.5		106	1	163	138	4.5999999	.02	.090000004	2.3800001	.41999999	6.3099999			.40000001				198		1.4	15.2	26.950001
37573845	19338265	24602392	0	0							1	33	142	25.85	8.75	159	8.1000004				19.5	19	31.5	8.8999996	108.5	1.65	126	143	3.75	.015	.059999999	1.2	.54500002	6.25			.44999999		.2				1.2	13.15	24.65
37589501	15318793	22828989	0	0	123	101	67	75	27	100	4	40	132	34.299999	12.05	76.5	5.0999999	3			15.5	20.5	39	8.4499998	101	1.65	151.5	132.5	4.4000001	.015900001	.015900001	1.9398	.1961	3.1375999									1.25	13.55	30.950001	9	81	28
37620572	15040349	24531802	0	0	78	104	76	94	18	98	5	38	135	43.450001	14.6	164	11.4				20	21	43.5	8.8000002	103	1.75	102.5	136.5	4.3499999	.050000001	.15000001	1.92	.56999999	14.5			.80000001		.1		329		1.35	14.65	76	11.5	45.5	20
37623865	11459120	29563449	0	0	63	110	68	78	17	97	1	28	139	33.349998	11.2	172	6.8000002				11.5	25.5	21	8.4499998	108	.94999999	100	141	3.95	.0136	.047600001	.82279998	.31959999	5.6032
37625869	15388943	22499871	0	0	81	161	86	103	23	94	0	26	139	37.599998	11.7	218.5	8.1999998				14	25	17.5	9.0500002	106	.94999999	219.5	140	5	.090000004	0	1.35	.18000001	6.0300002	1	14		0					1	10.9	22.299999
37633960	16617702	25559752	0	0	106	124	48	67	17	96	6	31	126	24.65	8.0500002	248	6.3499999	3.5999999			17.5	19.5	30	8.3500004	95.5	2	420	128	4.3499999	.0219	.036499999	1.1461	.292	5.7961998									1.2	12.75	56.25	26	637	21
37635313	12607853	20767366	0	0	127	163	120	130	17	98	2	17	139	49.75	17	273.5	13.6				16	26	16	9.5	101.5	1.05	123	139.5	4.0999999														1.1	11.7	49
37653369	19227457	25155007	0	0	70	105	66	79	19	98	7	63	139	29.4	10.05	155	13.8				12.5	25	32.5		106	1.5	123	140	4.4000001	.0154	.13860001	2.3870001	.6006	12.243							191		1.35	14.8	29
37661380	16535066	21308155	0	0	102	94	67	70	25	98	7	41	137	35.599998	11.35	131.5	22.200001	4.5			14	15.5	26	8.3000002	114	2.2	109.5	139.5	3.8	0	0	1.941	1.439	15.561	.5	10.5		.5	1				1.2	13.2	30.5	33.5	104.5	57.5
37668233	10543835	20482351	0	0	83	199	122	137	24	97	3	34	143	27.25	8.75	500.5	4.9499998	4			16	25	41	8.5500002	106.5	1.85	134.5	143.5	4.5	0	0	.33000001	.27500001	4.895	0	0		0					2.75	29.35	42.200001	24	65	26
37681568	11628580	28753198	0	0	71	119	64	87	16	98	1	39	133	38.25	13.45	256.5	13.85				15	26	17	9.3000002	97.5	.85000002	124	134.5	4.0500002														1.1	13.15	24.15
37689390	19700047	20478888	0	0	94	125	53	69	15	98	4	38	139	25.1	8.1499996	36.5	11.2				14	30.5	16	8.3999996	100	.75	114.5	140.5	3.4000001	0	.07	.80000001	.36000001	0	0	0		0					1.3	14.1	34.099998	13	109	20
37691095	15177827	28754064	0	0	81	135	82	96	20	99	4	29	140	43.150002	14	228	8.8999996				15.5	24.5	11.5	8.9499998	104	.64999998	108	140	3.8499999														1.1	12.1	30.299999
37692086	16950153	28500800	0	0	70	164	64	88	16	99	3	31	138	32.150002	10.65	348	6.9499998				14.5	26.5	22	8.6000004	103	1.4	176	139	4.5999999	.065700002	.080300003	1.095	.3066	5.7596998									1.4	15.65	35.5	18	82	25
37698371	12637511	27315786	0	0	93	129	85	97	20	99	5	27	137	31.25	10	223.5	8.5500002	2.5999999			15	25	52.5	8.6999998	97	2.45	117.5	137.5	4.8499999	.0099999998	.029999999	1.25	.88999999	6.48			.2						1.3	13.95	27.6	58	153.5	62.5
37713811	15215590	21620517	0	0	85	113	62	80	15	100	4	28	136	40.549999	13.7	206	6.1999998	4.1999998	3	7.1999998	18	22	19.5	9.25	100.5	1.1	122	136.5	4														1.2	12.5	67.650002				39
37723463	16357828	24339081	0	0	83	121.5	88	103.5	26	96	1	35	140	34.599998	11.3	199	13.3	3.4000001			13	28	29	9.1000004	103	.60000002	142	140	4.0999999	.039900001	.0133	.83789998	.71820003	11.6907									1.1	11.85	61.099998	56	61	84
37733385	11043981	22690082	0	0	104	91	59	67	5		9	68	135	28.25	9.1000004	222.5	15.45				22.5	26	55.5	8.5500002	94.5	4.6500001	157.5	138	4.6500001	.0131	.039299998	.56330001	.26199999	12.2223									1.3	14	38.299999	457.5	117.5	665.5
37735316	16762061	24233610	0	0	94	147	104	116	19	96	4	20	142	42.450001	14.25	241	14.2				13	24	18.5	8.3999996	109	1.2	115	142	3.5999999	.0266	.066500001	1.8221	.65170002	10.7597												101	48	41
37738058	14766421	23124439	0	0	60	84	52	59	20	99	4	35	129	27	8.6499996	107.5	2.5	3.7			20	22.5	102.5		91.5	4.1500001	191.5	129.5	4.3000002	0	0	.41800001	.11	1.386	0	7		0	448				1.35	15.65	23.450001	22	40	41
37776066	13639456	23999833	0	0	70	94	54	64	28	96	9	34	136	36.950001	12.2	133.5	5.0999999				14	25	23.5	8.6499996	105	1.15	119.5	138.5	4.5500002	.018300001	.036600001	.76249999	.48800001	4.8007002									1.3	14.7	33
37789902	13307829	21834559	0	0	92	111	48	64	18	94	4	38	140	19.700001	6.6999998	109.5	7.5500002				16.5	27.5	53	8.5500002	101.5	1.25	113	141.5	4.5999999	0	.405	.486	0	6.9660001	0	0		1					1.35	14.65	24.35	33.5	96	22.5
37814117	19926820	27364080	0	0	112	113	70	77	15		10	48	134	25.1	9.3000002	135	12.5				30.5	17.5	111.5	10.15	90.5	6.5999999	179	134.5	4.5500002														2.9000001	31.700001	46.200001	38	96	90
37822442	10507603	20036064	0	0	48	81	55	65	18	93	5	51	134	29.4	10.4	263	18.1	2.9000001			15	20	54	8.5	99	2.7	133	134	4.4000001														1	11.3	27	12	108	13
37838640	10917306	24096837	0	0	80	128	57	81	9	99	9	69	138	29.450001	9.5	189	9.0500002				14	22	46	8.1000004	108	1.95	133	139	4.6500001	.038800001	.058200002	6.0334001	.038800001	3.5308001							206		1.15	12.65	29.4	21	62	26
37854016	11826223	25318530	0	0	93	104	73	84	10	99	7	36	149	37.799999	11.5	46	9.1000004				14	24	45.5	9.3999996	112.5	1.6	175.5	151	4.75												128					41	95	56
37855313	17159182	21955044	0	0	82	105	51	71	14	100	7	35	139	30.950001	10	91	11.55				13	21	33.5	9.6000004	111.5	2.5	125.5	141	5.0999999	.0392	.2744	1.2151999	.2744	7.9967999							164		1.35	14.15	26
37867223	14119974	26877386	0	0	67	135	50	71	32	95	2	35	135	23.35	7.25	379	13.6				16	26	77.5	8.25	94.5	1.4	139	137	4.6999998	.0099999998	.43000001	1.39	1.35	9.2700005			.40000001						1.6	17.5	31.700001
37869431	15823941	28348326	0	0	114	128	77	92	13	97	2	22	144	45.299999	15.25	129.5	11.2	3.6500001			11	25	19	8.5	108	1	88	144	4.9000001	.050000001	.12	2.23	.87	6.0999999			.2						1.2	12.75	30.25	23	66	24.5
37870234	14111088	27003807	0	0	89	157	79	97	21	93	5	22	136	45.599998	15.25	149.5	13.7	3.8			15	21	22	8.8500004	102.5	1.2	252	137.5	5.5	.07	.039999999	1.3200001	.23999999	8.5100002			.30000001						1.2	12.9	28.799999	27	81	42
37923196	14640505	23084735	0	0	83	129	90	99	20	100	4	22	138	45	15.25	205.5	18.049999	4.9000001			15.5	25	18	10.1	101.5	.75	196.5	138.5	4.0999999	.090099998	.045049999	1.71305	.86580002	15.336									1.1	12.2	117.9	25	93	39	241
37930867	17691221	22367574	0	0	103	124	55	72	32	96	1	42	135	30.5	9.3999996	321.5	27	3.0999999			16.5	20	27	7.6999998	103	1.1	288.5	135.5	4.25	.028899999	.1734	1.0404	1.0115	26.6458												9.5	62	19
37941025	12904315	24342201	0	0	59	94	44	62	16	100	5	33	140	27.1	8.8500004	116	8.5500002				14.5	23	12	8.3999996	107.5	.60000002	84	140.5	4.3499999	.0099999998	.07	.95999998	.43000001	6.1399999			.30000001				150		1.3	14.4	28.049999
37941980	14369602	24717946	0	0	105	113	79	87	18	98	5	21	133	44.200001	14.95	294.5	24.85	3.8499999			20.5	21	20	7.5999999	93.5	2.3	335	134.5	6.4000001	.090000004	0	.89999998	1.83	26.23			1						1.3	14.1	73.550003	761.5	77.5	2946.5
37946213	16394447	28090675	0	0	110	153	69	88	17	100	5	24	135	34.5	10.5	249	7.9000001				17	20	19	9	102	1.5	118	135	4.4000001														1	10.7	27
37967253	15602488	23204438	0	0	77	97	55	71	20		3	29	137	36.099998	12.15	302	11.75				14.5	25.5	12	8.3500004	102.5	.64999998	135	139	3.8														1.4	15.4	47.599998
37998191	13719402	23593187	0	0	106	130	114	117	22	91	4	37	131	41.349998	13.2	236	13.95	3.5999999			19.5	22.5	40	9.1000004	101.5	1.7	166.5	136	4.9499998	.095200002	.1224	2.3392	.73439997	10.3088									1.45	15.8	99.150002	133.5	169.5	198.5
38011269	13904837	25968871	0	0	79	142	74	91	10	100	1	15	132	41.450001	14.95	311.5	13	4			17	26.5	12.5	9.1000004	94.5	.44999999	275	133.5	3.9000001	.1156	.093999997	3.0646	.4016	9.3227997									2.8	28.799999	27.700001	63	83	102
38044142	19148393	24681344	0	0	91	187	109	126			4	33	135	23.9	7.9499998	249	8.1000004				23	16	106.5	8.3500004	103	14.5	163.5	137	5.1500001	.072800003	.1001	1.1557	.273	7.4984002
38065998	13132732	28476978	0	0	140	119	66	79	24	94	2	46	138	30.4	9.8000002	294	6.0999999				14	20	34	8.6000004	109	1.2	166	138	5
38091342	19025743	29633571	0	0							9	38	130	45.25	15.5	109.5	9.3999996	4.1999998			18.5	27	67	10.15	91.5	3.25	131	132.5	5.5500002	.029999999	.039999999	1.24	.495	7.4899998			.64999998						1.5	16.4	90.650002	23	82	22
38093804	18296400	21737428	0	0	96	102	67	75	29	98	7	33	134	27.450001	9.1499996	130.5	10.55				22	15.5	67	7.8499999	98	6.5	95	135.5	3.6500001	0	0	0	.1	9.8999996	0	3		0					1.3	14.3	33.349998	36.5	144.5	104.5
38101708	17515788	27583966	0	0	79	121	57	73	27	98	2	23	136	34.75	12.05	259.5	9.1999998				11	26	12.5	8.3000002	104	.80000001	91	137	3.7	.039799999	.19	2.0239999	.77925003	6.3002									1.1	11.95	25.200001	39	72	27
38125139	18973791	22615934	0	0	80	116	67	86	15	100	6	34	137	30.9	10.65	112	20				11.5	22.5	24.5	8.1000004	103.5	1.3	123	137	5.0500002	.039999999	.07	2.03	.66000003	11.97			1.3				160		1.2	13.45	25.35
38151372	17283467	25309400	0	0	85	109	56	68	13	98	4	35	138	35.049999	11	247.5	12.25	3.8			12	25.5	18	9.1000004	101	.85000002	131	138.5	4.1500001	.050000001	.02	1.3	1.23	12.56			.5				442		1.25	13.5	26.6	359	200	324.5
38160544	13843093	29892150	0	0	82	106	88	84	23	94	0	30	137	33.650002	10.4	122.5	13.3				13.5	21.5	14		108	.69999999	119	138.5	4.1999998	.039999999	.07	2.72	.33000001	7.6100001			.69999999				201		1.3	14.35	29.950001
38161276	10203987	26224714	0	0	92	113	83		22	99	5	31	134	43.799999	14.8	139	15.05				17.5	21.5	47.5	8.5	102	4.3499999	101.5	136	4.3499999														1.9	20.450001	51.150002	3887	75.5	4679.5
38166910	15068294	23277336	0	0	117	102	63	78	12	99	6	50	140	31.25	10.6	173	11.95				9.5	31	23	9.1499996	104	.85000002	136	140.5	3.95	.0528	.0264	3.1284001	1.122	8.8571997									1.5	17.200001	29.6
38202115	17934440	21669651	0	0	104	154	95	111	18	100	3	35	138	26.549999	7.8000002	232.5	6.4499998				12	20	36.5	8.9499998	108	3.6500001	154.5	140	6.4499998	.029999999	.25	1.26	.63999999	3.53			.30000001						1	10.8	31.9
38232926	19981210	26790133	0	0	70	148	75	93	21	97	1	29	136	41	13.15	184	15				14.5	24.5	22.5	8.9499998	104.5	1.1	193	139	4.1999998	.0572	.3003	.84369999	.9152	12.1693									2.7	28.799999	38.549999
38288748	18483634	23051282	0	0	78	113	55	84	19		1	33	134	40.150002	14	279	16.950001				17	23	18	8.8500004	100	1.05	141.5	136	4.1500001	.033599999	.168	1.6296	.52079999	14.448									1.15	13.55	28.450001	42.5	74.5	153
38320559	13294416	24470453	0	0	84	111	68	79	24	98	2	18	128	35.700001	11.9	288	13.8	3.6500001	3.0999999	7.1999998	17.5	23.5	9.5	8.3999996	94	.89999998	184.5	131.5	4.3000002	.0144	.071999997	.4032	.43200001	13.4784									1.2	14.35	35.549999	17	81	64.5
38366061	16855509	29506158	0	0	68	138	81	99	17	92	1	27	139	36	11.6	172	6.8000002				15	27	14	8.8000002	101	.5	126	139	4.0999999														1	11.1	30.4
38386777	19097239	24635651	0	0	79	103	52	63	22		6	40	137	30.549999	10.3	289	10.7				19	19	53.5	8.3500004	104.5	2.5	188	138	4.25	.096799999	.39930001	1.9481	.5808	9.0749998									1.1	12.2	40.950001
38386887	14622141	28123081	0	0	147	167	124	132	16	100	1	17	137	38.900002	13.25	235	10.2				15.5	28	20.5	8.3999996	99	1.4	137.5	138.5	4.0999999	.029100001	.1164	2.3183	.51410002	6.7220998												228	86	114
38391042	18554289	22099003	0	0	53	143	57	79	20	99	3	37	140	26.5	8.3500004	145	6.1500001	3.2			18	21	32.5	8.5	106.5	1.45	108.5	141	4.5500002														1.05	11.1	23.85	31	78	42
38404217	14560281	22687510	0	0	61	112	52	66	21	99	3	34	136	33.5	11.6	284	12.2				18	18	23	8.8000002	105	1	246	136	5.3000002	.0244	.048799999	1.281	.366	10.4798									1.2	12.7	54.299999
38413841	18174990	25315358	0	0	76	147	75	94	32		1	26	138	35.099998	11.95	312.5	16.35				17.5	26	19.5	8.6999998	100	1	183	140	3.5	.096000001	.60000002	2.6400001	.74400002	19.896									1.1	11.5	28.9
38447948	18165287	28938935	0	0	142	120	102	106	26		3	39	135	43.799999	13.55	107.5	10.6				14.5	26	33	8.1999998	100.5	1	124	136.5	4.5999999	0	0	.19	.28999999	11.22			.40000001						1.75	18.9	122.35
38449693	18824230	22627982	0	0	86	133	86	98	23	91	1	16	136	46.849998	14.95	199	9.3999996				11	36.5	11.5	8.8999996	96.5	.80000001	107	139	5	.02	.2	1.3099999	.81	7.6500001									1.2	12.6	30.200001
38511945	16273279	20853082	0	0	77	135	69	86	13	97	1	29	140	53.799999	18.950001	214.5	10.9				17.5	23	27	8.8999996	106	1.2	183	142	4.6500001	.097199999	.22679999	3.0564001	.65880001	6.7607999									1.2	13.8	26.299999
38528671	13993144	26971549	0	0	92	154	71	96	18	95	1	23	141	26.200001	7.8000002	320.5	7.25				14.5	25.5	20	8.75	103.5	.94999999	87.5	142.5	3.75	.0099999998	.079999998	.30000001	.75	6.3099999			.5						1.7	18.65	30.950001	11	55	25
38532103	17805311	23292727	0	0	144	166	134	144	29	94	3	38	136	43.75	13.95	191	7.6999998				14.5	23	26	8.3500004	104	.69999999	104	138	4.3499999	.035	.14	1.395	.685	6.7150002			.5						1.35	14.55	35.650002	16	75	21
38552197	15718178	27263165	0	0	83	90	47	60	23	100	2	24	135	27.35	8.6999998	420	28.049999				11.5	24.5	18		100.5	.60000002	120	135	5.1999998	.56999999	.28999999	2	.56999999	24.309999	0	4		2			352		1.2	13.5	33.450001
38597348	17470382	21144250	0	0	82	138	92	102	21	97	2	30	144	42.650002	13.6	265.5	9.6999998				17	26.5	33.5	8.8999996	104	1.35	119	145	4.4000001	.092699997	.15449999	2.1321001	.80339998	7.1069999									1.15	12.35	29.4	7	89	16
38598004	18268331	22219888	0	0	68	134	68	84	22	100	4	37	131	31.200001	9.3999996	356	5.5999999				15	28	34	8.1999998	92	.89999998	93	131	4.3000002														5	53.200001	70.400002	68	589	77
38608233	15132645	25634430	0	0	84	136	70	84	22	98	1	36	139	23.9	7.9499998	297	12.75				19	21	17	7.6999998	103	1.6	123	139	3.5999999	.029999999	.0049999999	.5	1.3	11.305			.80000001						1.4	15.4	31.4
38650305	15009741	21688347	0	0	109	130	63	82	23	96	1	23	143	42.799999	13.7	183	8.8999996	3.9000001			15	24.5	15.5	9.1499996	104.5	.89999998	106	144	3.5999999	.02	.029999999	.72000003	.61000001	7.4499998			.5				374		1.5	16.6	80.900002	81	91	40
38652251	15170727	26131656	0	0	84	110	40	56	15	95	4	24	134	26.5	8.0500002	391	17.6	2.2			14	32	32	7.9000001	89	1.35	176	135.5	3.6500001														1.35	14.6	57.099998	7	107.5	49
38661120	14585953	23593475	0	0	68	202	75	106	20	100	6	48	143	29.049999	9.3999996	149	7.9000001	3.3			10.5	25.5	25	9.0500002	107.5	1.45	126	143.5	4.1999998	.02	.039999999	1.3099999	.61000001	6.1399999			.60000002						1.2	12.75	24.85		60	12
38691951	11208503	22525122	0	0	101	151	49	88	29	100	4	38	144	19.6	6.5500002	207	13.45				15	15.5	22	8.3000002	114.5	1.7	224.5	144.5	4														1.05	11.35	26.35
38719045	18875346	27201710	0	0	102	169	94	113	23	95	4	43	144	42.200001	13.95	429.5	9.6000004				15.5	24.5	7	8.6499996	108.5	1.05	167	144.5	3.8499999	.032699998	.1314	1.1424	.2613	8.0321999									1	12.4
38728153	16435424	26100931	0	0	111	149	107	119	17		1	18	142	34.299999	10.35	258.5	5.8000002				15.5	26.5	21.5	9.1000004	101	1.2	147.5	143	4.3000002	.02	.050000001	1.11	.41999999	3.79			.40000001			847			1.15	12.45	29.049999	18	128	17
38789080	15835529	25595719	0	0	123	98	68	73	29	99	6	37	137	35.099998	11.2	122.5	2.8499999	2.95			15.5	20.5	29	8.1000004	106	.60000002	114.5	137	4.6999998	0	0	.26414999	.083899997	2.4998	0	0		0			95.5		2.05	22.450001	92.900002	37.5	170	58
38795282	15984380	27590050	0	0	91	114	70	81		94	2	21	138	42.25	14.55	247	15.8	4.5999999			19.5	23	18.5	9.3000002	103.5	1.35	112.5	141	4.3000002	.0568	.0284	2.2151999	.4118	11.4878									1.1	13.3	59.650002	72	93	91
38813042	16475908	21066762	0	0	75	111	53	65	11	100	4	37	145	29.1	9.4499998	188	10.35				13	25	16.5	9.4499998	108.5	1.05	129	146.5	3.9000001	.0099999998	.079999998	1.64	.34999999	8.1899996			.5				208		1.25	13.2	26.65
38907227	19598323	25562567	0	0	89	151	88	102	26	96	1	29	143	30.65	10.7	219	6.8499999	3.7			16.5	24	22	8.75	108	.89999998	123	144	3.8	.0504	.1197	1.323	.2394	4.5549002									1.85	19.700001	27.450001	106	106	162
38909249	14160035	20950379	0	1	98	124	98	108	17	97	5	45	140	27.9	8.4499998	336.5	10.35				22.5	9.5	52.5	8	108.5	2.45	171	141.5	5.6999998														1.75	19	58.450001	8	140	30
38914978	14217625	24588675	0	0	72	101	52	63	26	98	8	28	143	27.700001	8.8000002	124	13.45	3.1500001			16	19.5	24.5	7.4000001	112.5	2.0999999	96	143.5	3.9000001	.023600001	.059	.56639999	.38940001	10.7498									1.55	17.200001	24.5	54.5	32.5	82
38925671	10755791	28108626	0	0	107	109	90	96	27	98	12	69	142	43.099998	13.85	90.5	13.4	3.8			23.5	7.5	32	6.3499999	115	1.55	266.5	144	4.5	.059999999	0	.38	1.1	11.94			4.5		2.8				2.1500001	23.35	59.049999	1299	80	2590.5
38973495	18385942	25072881	0	0	101	102	48	60			3	37	131	29.4	9.3000002	362	12.45				14	28.5	40.5	8.6999998	94.5	1.3	178	132	5.1500001	.031950001	.1095	1.5775501	.35655001	10.37445									1.65	17.950001	87.650002
38996869	17405316	27731758	0	0	77	106	88	91	14	97	4	32	134	29.85	10.25	138	4.1999998				12.5	24	41	8.1999998	102.5	2.4000001	318	135	4.1999998	.016799999	.033599999	.4788	.105	3.5658									1.1	12.4	27.200001
38997226	15242693	20260912	0	0	110	120	86	94	23	97	1	44	130	47.349998	15.4	220.5	10.4	3.8			19.5	13.5	24	8.0500002	103.5	.89999998	241.5	133	3.5999999	.045200001	.0113	.9831	.57630002	9.6841002									1.15	12.25	65.300003	23	95	20
39010083	11571591	26872855	0	0	72	147	65	85	26	100	5	32	141	26.85	8.1499996	114	5.3000002	3.3			12.5	30.5	48	7.4499998	103.5	1.95	114.5	142.5	4.4000001	.0108	.032400001	.69660002	.1512	4.5089998									1.4	15.7	30.75	6	81	10
39063433	14065267	24736962	0	0	86	164	57	85	15	96	4	44	137	25.700001	8.1999998	206	9.8500004				16	27	23	8.5	94	1.7	131	137	4														1.4	14.9	32.599998
39069445	19247572	25307835	0	0	80	107	63	77	17	91	1	47	140	31.5	9.6000004	281.5	12.05				9	34	27.5	9.3999996	98	.89999998	160	140.5	4.8499999														1.3	14.1	27.799999
39073351	13484541	27456309	0	0							4	37	139	31.950001	9.5	244.5	6.1999998				19	22	27.5	8.3000002	100	1.6	193	141	5.3000002	.029999999	.029999999	3.1700001	.54000002	4.2800002			.60000002						5.75	61.400002	43.400002
39088277	11176370	28863934	0	0	120	142	98	113	41	100	3	24	135	39.099998	11.95	228	13.5	2.7			20.5	17.5	43	8.8000002	105.5	3.3	126.5	139.5	5.8000002	.050000001	0	1.665	1.265	10.39			.94999999				316		.94999999	10.55	26.450001	38.5	97.5	47
39096229	18059820	26687467	0	0	81	111	67	82	24	97	2	39	138	31.85	10.4	245.5	14.4				11.5	18	30	8.5500002	109	1.15	119.5	139	3.8499999	.02	0	.93000001	1.1900001	14.25			.5						3.95	42.349998	38.799999
39102395	14864363	26485239	0	0	125	112	86	92	22	94	0	23	135	43.950001	15.7	284	21.75				22.5	20.5	18	9.3999996	99	1	170	138.5	3.95	.11	.28	2.53	.81999999	14.81			.40000001						1	11.05	29.9
39111711	18954316	20485228	0	0	100	119	77	87			1	18	138	40.5	14.25	425	14.85				10.5	26.5	14	8.5	106	.60000002	123	139	4														1.3	14.9	31.1	108	100	166
39130390	14458334	23420015	0	0	97	135	84	98	24		1	13	139	52	17.5	220	10.8				17.5	27.5	21	9.25	99.5	1.15	119	140.5	4.1999998	.029999999	.13	2.1800001	.77999997	7.6799998			.30000001						1	11.3	26.799999
39157951	19717191	24315044	0	0	122	120	101		31	93	9	27	126	41.75	13.65	118.5	15.6	2.7	1.9	4.5999999	21.5	22.5	54	7.6500001	87.5	2.3	148	128	5.1500001	.0099999998	0	.77499998	.47	14.55	0	3	2	0	8.5500002		153		2.8	30.65	46.400002	4052	125	4014	82.5
39163837	11783271	21880638	0	0	114	165	78	101	18	95	1	27	136	35.400002	12.2	339	8.8000002				16	25.5	20	8.5	99.5	1.35	169	136.5	4.5500002	.0176	.0352	.2816	.1232	8.3512001
39170419	19127408	23109183	0	0							2	25	141	39.200001	11.95	316	20.1	3.5			15	24	17.5	8.75	102.5	1.15	247.5	141.5	4.5500002	.029999999	.050000001	1.62	.73000002	16.700001			1		.1				1.75	18.75	27.950001	11	95	18
39205095	12611631	20861667	0	0	110	122	78	91	28	95	4	13	133	27.6	9.5	134.5	12.85				18	23.5	20.5	7.8000002	97.5	1.45	288	135.5	3.7												589		1.4	15	31.700001	45	140	26
39212926	13182702	26172646	0	0	62	111	63	75	22	100	1	21	138	36	10.65	217	9.1999998	3.4000001			14.5	27	22.5	8.9499998	100	.85000002	135	141.5	4.5999999	.029999999	.079999998	2.1199999	.76999998	6.6100001			.60000002						1.13	12.25	24.1	15	72	17
39231420	13500949	24571690	0	0	117	194	66	95	29	98	3	32	141	39.650002	12.6	338.5	11.35				16.5	23	19.5	8.6999998	105.5	.80000001	222.5	141	4	.0396	.198	4.2965999	.3267	5.0489998									1.1	12.7	21.9
39233141	15154898	24426045	0	0	68	111	68	76	18	90	3	31	141	34.299999	11.1	208	10.4				17	23	43	8.6999998	105	1	82	141	4.3000002	.062399998	.42640001	3.7544	.62400001	5.5328002									1	11.3	29.9
39237563	13594339	27230232	0	0	85	121	75	89	23	92	4	38	130	37.900002	11.45	143	4.0500002	2.8			11	19	26.5	8.3999996	102	1.1	87.5	131.5	4.9000001	.029999999	.039999999	.88999999	.37	3.04			.69999999		.69999999		188		2.2	23.75	150	34.5	84	75.5
39238642	15134995	29295998	0	0	50	106	47	61	19	96	4	46	132	38.099998	12.1	210	10.9				13.5	23.5	26	8.3000002	100	1.4	137	132.5	4.5500002														1.1	11.8	21.1
39251566	15189838	24658060	0	0	130	61	50	55	20	97	4	49	137	29.549999	9.1000004	187	4.5999999				15.5	27.5	28	8.25	99.5	3.05	125.5	138.5	4.0500002														1.1	12.4	38.5	25	70	44
39262180	13349054	24233363	0	0	93	145	64	84	24	97	0	17	135	37.950001	13.85	169	8.6499996	3.7			11.5	22	22	7.9499998	106.5	.85000002	125.5	136.5	3.7	.034600001	.28764999	1.65535	.57480001	6.0889502									1	10.9	26.950001	34	73	65
39319403	11327070	24492361	0	0	82	129	67	80	21	97	2	40	131	33.900002	10.4	278	14.5				17.5	21.5	25.5	8.1000004	99	1.3	143.5	134	4.0500002	.0109	.0436	.3488	.2289	10.2678									1.2	13.35	88.599998
39322771	13126529	26448972	0	0	79	106	57	64	26	87	5	61	139	30	7.4000001	349	5.0999999				11	36	44	9.1999998	98	1.3	155	139	5.8000002	0	0	.1	.36000001	4.4400001	0	0		4	4
39327341	12294223	27700229	0	0	90	158	113	123	15	100	1	20	138	40.950001	12.5	215.5	7.6999998				13	26	13	9.1999998	103	1.05	119	138	4.1999998												251		1	10.85	25.200001
39452260	11444270	27328833	0	0	138	121	85	94	22	92	1	22	141	42.299999	13.8	248	8.1000004				15	25	20	9.3000002	105	1.1	143	141	4.1999998
39454408	13736311	23006559	0	0	58	106	54		16	91	6	39	136	30.1	9.4499998	153	10.75				16	22.5	34.5	8.1499996	103	1.2	95	137	4.3499999
39566959	10099480	21393418	0	0	88	112	76	88	16	100	4	38	136	39.150002	12.5	119	5.8499999	3.8			19.5	19	30.5	8.3999996	99	1.6	227.5	137.5	4	.0099999998	.0049999999	1.45	.56	3.79			.40000001						2.05	22.25	30.25	167.5	85	235
39570960	19276481	25802838	0	0	87	145	94	108	13	94	2	27	137	33.799999	12.4	193	9.6999998				15.5	27.5	34.5	8.1999998	99.5	2.8	141.5	138.5	3.45														1.2	13.9	45.400002	31	90	23
39579689	13657623	23444650	0	0	94	160	89	106	27	98	3	37	142	37.549999	12.85	301.5	7.3499999	3.7			18	26	37	9.8500004	104	1.65	146	143	4.6500001	.039999999	.035	.86000001	.38499999	5.9949999			.60000002						1.05	11.2	76.849998	75	74.5	72.5
39583388	15434313	28157276	0	0	72	91	44	56	13	99	7	29	141	34.400002	10.4	269	14.35	3.05			19	27.5	40.5	8.9499998	99.5	5.1999998	137	141.5	4.3000002	.0287	.1288	.55299997	.53130001	13.10855		0							3.2	31.700001	41.849998	36.5	171.5	25
39587640	10674538	24607953	0	0	113	112	73	86	32	92	1	15	138	32.200001	10.8	254	16.4	3.3			11.5	24	13.5	8.5500002	104	1	106	139.5	3.9000001														1.3	14.3	28.299999	33	60	28
39593457	12657538	22478892	0	0	123	139	45	69	18	99	3	47	130	30.799999	10.35	239.5	11.4	3.9000001			21	21	82	9.1999998	93	2.2	260	131	4.5	.042399999	0	3.6575999	.53665	5.1133499									3.5	34.299999	28.799999	26.5	69	36	195.5
39597497	10161682	24238867	0	0							4	42	137	35	11.4	219	8.5500002				14.5	30.5	37	9.8000002	99.5	2.5999999	286	139	6														1.3	14.1	89.5	19.5	51.5	26.5
39631470	19641231	24876133	0	0	88	121	54	72	25	95	7	62	128	25.9	7.1500001	197	7.9499998	3.05			15.5	23.5	62	8.6499996	91	1.05	202	130	6.1500001	0	.0099999998	.41999999	.63999999	6.9499998			1.2		2.0999999				1.95	21.450001	20.1	390.5	84.5	546
39634792	10422699	27044055	0	0	80	167	67	91	33	98	6	56	131	27.950001	9.1000004	150.5	10.35	4.5			18.5	14.5	53	8.4499998	105.5	2.45	119	132.5	6.0500002	.108	0	1.512	.86400002	8.1000004	1	1		0					1.35	15.35	37.450001	30	103	39
39665050	19917245	23058597	0	0	101	166	75	99	21	95	3	34	143	27.5	9.75	198	6.6500001				15	27.5	67.5	8.25	105	2.2	93.5	143	4.5	.021600001	.0071999999	1.1088001	.252	5.8104									2.05	21.75	26.15
39717215	19117437	25387789	0	0	148	107	55	68	19		4	42	128	33.099998	10.7	176.5	10.7	3.25	2.7	6.1999998	14.5	20.5	42.5	8.1000004	101.5	1.1	91	131	4.5999999	0	.0112	1.4335999	.60479999	9.1504002									1.4	16.200001	39.5	296.5	301	129
39778690	13565877	23391177	0	0	60	158	67	96	14	100	4	41	139	39.900002	11.65	225	27.5	3.3			11.5	16.5	45	8.6999998	113	2.0999999	141.5	141	6.1999998	.50999999	.38499999	3.325	.88999999	14.61	1	2.5		3	2.25				1.3	14.05	33.400002	17	242	30
39806846	10570054	21486550	0	0	115	128	49	69	33	97	5	56	135	23.549999	8.0500002	267.5	24.1				18	18.5	39	7.8000002	105	2.7	207	136.5	4.9000001	.091200002	.0228	2.3255999	1.0944	19.288799									1.2	13.95	27.4
39812452	11287875	27566773	0	0	73	130	58	81	14	100	9	60	137	29.75	9.8000002	143.5	16.75				11	19.5	18	8.3999996	108	1.15	108	137	4.8000002	.059999999	.029999999	3.1900001	1.12	13.85			.5				212		1.45	15.35	27.9
39829963	15597433	28627697	0	0	147	106	59	66	29	95	3	36	139	29.450001	10.15	79	13.85	3.0999999			17	19	10	8.0500002	108	.89999998	155	139.5	3.5999999	.0059500001	.0059500001	.75199997	.33219999	12.5959	0	2		0					1.5	15.7	29.4	75	109.5	39.5
39845441	15250779	28137597	0	0	83	150	82	98	20	99	7	45	135	39.299999	12.75	205.5	17.35	3.8			22.5	17	24	8.25	103.5	1.35	178.5	138	5.0999999												325		1.2	13.3	55.75	349	61	319
39866573	18729597	23898910	0	0	87	138	82	95	16	100	3	35	138	25.9	8.1499996	271.5	7.1500001				27	17.5	70.5	9.3999996	100	3.3	151	140	3.8	.01805	.05415	.398	.22145	8.3538504									1.8	19.549999	107.45	12	129	25
39889680	18639330	25622589	0	0	65	145	69	98	31	100	7	55	132	37.049999	12.15	111	11.45				15.5	21.5	38	8.3000002	97.5	6.0999999	232.5	134.5	5.6999998														1.1	11.9	22.9
39895068	18236201	20266584	0	0	142	107	81	87	15	95	1	30	140	34.900002	10.8	249	5.0999999				16.5	24.5	23	8.8000002	106.5	.69999999	136.5	142	5.5500002														1.2	13.55	119.95	68	85	15
39907843	14499928	20873930	0	0	104	107	62	77	21	97	4	33	138	29.950001	10.6	264	8.0500002				10	23	18.5	7.75	110.5	.80000001	161	138.5	4.8000002
39925370	14434596	29859413	0	0	115	151	132	136	21	100	4	44	135	29.6	10.1	329	19.85	3.9000001			15	23	39.5	8.8000002	100.5	1.35	177	135.5	3.9000001	.032850001	.0219	1.21545	1.25925	19.37055									1.25	14.5	41	19	70	39
39960700	14131135	26851763	0	0	83	89	68	77	19	99	2	38	136	30.65	10.15	231.5	4.9499998	3.3			14.5	22	36.5	8.8999996	100	1.35	100	136.5	4.6500001	.12	.13	1.12	.57999998	2.96			.40000001						1.05	11.45	90.550003	22	41	31
39973650	15011293	26541852	0	0	90	155	73	86	26	87	5	34	138	31.9	10.9	222.5	15.6				17.5	25.5	24	8.1000004	100	1.15	119	139.5	3.6500001														1.2	12.8	30.799999
[truncated: 62 more columns]
